# Supplementary material for: 6-Bromo-2-(4-nitro­phen­oxy)-3-(1-phenyl­ethyl)-3,4-dihydro-1,3,2-benzoxaza­phosphinine 2-oxide
Source: Acta Crystallogr Sect E Struct Rep Online. 2009 Oct 10;65(Pt 11):o2700–1. doi: 10.1107/S1600536809040379 (PMC2971417; doi:10.1107/S1600536809040379)
Supplement: Supplementary file 2 [file e-65-o2700-Isup2.hkl]

#
# h,k,l, Fc-squared, Fo-squared, sigma(Fo-squared) and status flag
#
data_I
_shelx_title ' MT15m in P-1'
_shelx_refln_list_code          4
_shelx_F_calc_maximum      192.29
_exptl_crystal_F_000       495.92
_reflns_d_resolution_high  0.7566
 
loop_
 _symmetry_equiv_pos_as_xyz
 'x, y, z'
 '-x, -y, -z'
 
_cell_length_a     6.9038
_cell_length_b    12.0229
_cell_length_c    14.0667
_cell_angle_alpha 111.154
_cell_angle_beta   97.905
_cell_angle_gamma 104.359
 
_shelx_F_squared_multiplier     1.000
 
loop_
 _refln_index_h
 _refln_index_k
 _refln_index_l
 _refln_F_squared_calc
 _refln_F_squared_meas
 _refln_F_squared_sigma
 _refln_observed_status
   1   0   0      783.33      882.47     20.46 o
   2   0   0     1981.24     2073.11     47.97 o
   3   0   0     1193.47     1226.12     28.58 o
   4   0   0       68.54       66.71      2.15 o
   5   0   0      209.58      216.70      6.74 o
   6   0   0       66.63       69.49      4.18 o
   7   0   0      115.96       98.57      5.34 o
   8   0   0       18.44       20.98      3.31 o
  -8   1   0       62.45       73.15      6.74 o
  -7   1   0      370.98      367.06     14.01 o
  -6   1   0      280.13      259.53      8.00 o
  -5   1   0     3461.22     3532.61     94.80 o
  -4   1   0     1878.01     2114.14     49.14 o
  -3   1   0      373.22      445.51     10.61 o
  -2   1   0      665.63      749.02     20.26 o
  -1   1   0     1331.78     1392.62     32.25 o
   0   1   0       32.94       30.29      1.28 o
   1   1   0     1298.47     1400.81     32.41 o
   2   1   0     1292.90     1365.65     31.68 o
   3   1   0      114.30      139.33      3.66 o
   4   1   0       10.49       10.75      0.93 o
   5   1   0        4.11        3.91      1.19 o
   6   1   0       80.12       87.34      4.91 o
   7   1   0      294.50      290.91     11.70 o
   8   1   0       88.80       84.98      7.35 o
  -8   2   0       12.29       13.26      5.92 o
  -7   2   0       66.33       66.39      3.36 o
  -6   2   0       57.44       50.50      2.51 o
  -5   2   0       21.07       19.26      1.56 o
  -4   2   0      194.07      192.40      5.82 o
  -3   2   0      102.89       99.99      3.78 o
  -2   2   0       72.86       83.39      2.19 o
  -1   2   0     8520.71     8946.09    206.22 o
   0   2   0       16.17       15.48      0.84 o
   1   2   0      991.14     1036.34     24.08 o
   2   2   0     3170.88     3399.64     78.59 o
   3   2   0      334.19      283.10      7.04 o
   4   2   0      311.76      299.58      7.54 o
   5   2   0      367.35      347.86     12.85 o
   6   2   0      326.81      285.48     12.05 o
   7   2   0      132.68      131.95      6.78 o
  -8   3   0        5.19        4.29      2.60 o
  -7   3   0       87.52       94.68      4.00 o
  -6   3   0      806.77      807.90     22.46 o
  -5   3   0     1864.65     1887.57     51.05 o
  -4   3   0     1712.99     1768.09     47.68 o
  -3   3   0     4307.00     4648.31    107.47 o
  -2   3   0       30.93       39.14      2.10 o
  -1   3   0     1433.75     1446.09     33.53 o
   0   3   0     2946.23     3067.48     82.01 o
   1   3   0     2484.11     2559.46     59.19 o
   2   3   0     4560.29     4924.56    113.75 o
   3   3   0      311.96      280.73      7.04 o
   4   3   0      208.91      206.61      6.52 o
   5   3   0      365.17      355.94     13.29 o
   6   3   0        2.38        1.23      2.15 o
   7   3   0       70.66       77.09      5.05 o
  -8   4   0        3.98        4.49      2.12 o
  -7   4   0        0.79        0.65      1.56 o
  -6   4   0      117.44      121.16      4.47 o
  -5   4   0      603.74      603.24     16.97 o
  -4   4   0     1836.87     1795.65     48.39 o
  -3   4   0     3019.89     3234.36     74.92 o
  -2   4   0       63.44       50.32      1.55 o
  -1   4   0      381.08      387.34     10.61 o
   0   4   0       59.71       53.84      1.59 o
   1   4   0       28.98       27.10      1.16 o
   2   4   0     1340.07     1400.66     32.76 o
   3   4   0      896.03      956.55     26.89 o
   4   4   0       43.54       46.15      2.34 o
   5   4   0       87.75       85.40      7.56 o
   6   4   0       69.08       64.30      4.47 o
   7   4   0       42.92       36.02      6.33 o
  -8   5   0       54.82       60.06      3.45 o
  -7   5   0        0.19        0.32      1.62 o
  -6   5   0       98.41       96.65      3.93 o
  -5   5   0       13.24       13.37      1.42 o
  -4   5   0       28.19       27.79      1.56 o
  -3   5   0     1737.92     1876.46     43.59 o
  -2   5   0     1124.77     1172.49     27.36 o
  -1   5   0      567.92      608.35     14.44 o
   0   5   0      380.02      375.26      9.02 o
   1   5   0     1724.55     1829.90     61.23 o
   2   5   0      984.69      895.19     21.18 o
   3   5   0      290.84      254.44      7.78 o
   4   5   0     2169.10     2199.23     60.05 o
   5   5   0      518.72      474.84     17.48 o
   6   5   0       69.91       73.06      4.89 o
  -9   6   0        2.21        2.45      4.09 o
  -8   6   0       30.23       29.81      2.74 o
  -7   6   0       18.46       18.02      2.45 o
  -6   6   0      316.26      324.18     10.93 o
  -5   6   0      695.18      704.11     19.64 o
  -4   6   0      975.90     1005.43     27.42 o
  -3   6   0      347.29      286.89      7.09 o
  -2   6   0      726.12      693.96     16.39 o
  -1   6   0      967.28      893.21     21.03 o
   0   6   0     1496.43     1550.39     36.13 o
   1   6   0      119.91      125.23      5.84 o
   2   6   0       99.22       98.40      3.61 o
   3   6   0      186.23      189.04      6.21 o
   4   6   0       14.25       17.71      2.35 o
   5   6   0      202.68      189.95      8.36 o
   6   6   0       50.13       52.60      6.13 o
  -8   7   0       51.33       56.36      4.18 o
  -7   7   0       82.21       77.55      4.47 o
  -6   7   0       49.30       51.16      2.67 o
  -5   7   0      141.99      127.93      4.40 o
  -4   7   0      149.43      155.02      5.03 o
  -3   7   0      332.81      302.36     11.84 o
  -2   7   0     1237.25     1241.29     33.32 o
  -1   7   0       33.20       25.96      1.66 o
   0   7   0      201.14      194.48     10.69 o
   1   7   0        7.35        7.16      0.96 o
   2   7   0      302.78      266.59      9.97 o
   3   7   0     1876.03     1738.69     54.06 o
   4   7   0       81.49       77.50      3.76 o
   5   7   0       90.89       91.22      5.47 o
  -8   8   0        4.24        4.56      2.73 o
  -7   8   0       92.61       91.79      5.18 o
  -6   8   0       13.11       11.02      3.47 o
  -5   8   0        7.34        6.38      2.04 o
  -4   8   0       48.30       44.22      2.89 o
  -3   8   0      158.65      148.07      4.86 o
  -2   8   0      939.34      904.74     24.67 o
  -1   8   0      727.56      695.73     21.94 o
   0   8   0       45.06       35.80      2.02 o
   1   8   0       69.17       56.60      8.17 o
   2   8   0        6.29        5.39      2.15 o
   3   8   0        3.13        3.80      3.88 o
   4   8   0      229.51      218.17      9.23 o
   5   8   0      185.12      178.54     12.26 o
  -8   9   0        1.06        2.41      3.06 o
  -7   9   0       68.60       83.29      4.91 o
  -6   9   0        3.08        3.27      2.15 o
  -5   9   0        1.20        6.09      5.92 o
  -4   9   0       45.42       50.72      4.09 o
  -3   9   0      169.52      151.84      5.10 o
  -2   9   0      136.85      128.88      4.59 o
  -1   9   0      142.06      121.96      6.50 o
   0   9   0     1053.23     1034.56     28.21 o
   1   9   0      176.44      162.53      7.04 o
   2   9   0       19.69       19.28      2.60 o
   3   9   0        7.90       10.34      2.73 o
   4   9   0        1.36       -1.84      2.60 o
  -7  10   0       30.87       24.03      3.31 o
  -6  10   0      112.05      119.36      8.78 o
  -5  10   0      346.41      338.95     12.56 o
  -4  10   0        1.47        1.84      2.02 o
  -3  10   0        8.63        8.59      1.57 o
  -2  10   0      292.73      270.50      8.35 o
  -1  10   0       62.07       55.69      2.91 o
   0  10   0      153.08      144.42      6.63 o
   1  10   0       27.33       19.41      3.88 o
   2  10   0      142.95      133.83     13.07 o
   3  10   0       47.32       47.06      4.18 o
   4  10   0       73.22       75.18      7.35 o
  -7  11   0        0.67        1.89      2.73 o
  -6  11   0       11.94        9.59      2.73 o
  -5  11   0        3.67        1.92      2.66 o
  -4  11   0       21.45       16.63      3.68 o
  -3  11   0        0.33       -0.37      1.65 o
  -2  11   0       42.96       47.44      2.79 o
  -1  11   0      278.89      287.24     26.76 o
   0  11   0      334.32      323.43     12.56 o
   1  11   0      139.84      143.81      7.04 o
   2  11   0       77.60       75.03      5.18 o
   3  11   0       31.06       29.27      3.89 o
  -6  12   0       96.78       86.29      5.29 o
  -5  12   0       75.65       89.07      8.78 o
  -4  12   0       66.86       61.70      4.49 o
  -3  12   0       23.37       24.46      2.43 o
  -2  12   0       16.50       17.30      2.22 o
  -1  12   0       20.99       21.69      7.15 o
   0  12   0       16.20       18.35      3.31 o
   1  12   0       87.09       88.62      5.63 o
   2  12   0       25.68       37.67      4.18 o
  -6  13   0        7.30       11.44      4.09 o
  -5  13   0        7.30        2.39      2.94 o
  -4  13   0       16.96       17.07      4.29 o
  -3  13   0        4.81        3.63      2.09 o
  -2  13   0        3.13        7.30      2.94 o
  -1  13   0        2.43        2.74      3.02 o
   0  13   0        0.71        0.20      2.89 o
  -5  14   0        0.27       -1.23      3.68 o
  -4  14   0        1.45        0.64      3.06 o
  -3  14   0       19.68       17.12      3.53 o
  -2  14   0        1.92        1.78      3.14 o
  -1  14   0       16.52       15.12      4.90 o
   3 -15   1       35.01       38.40      6.13 o
   1 -14   1       40.46       42.14      4.47 o
   2 -14   1      120.14      135.69     11.85 o
   3 -14   1        6.31        5.08      4.90 o
   4 -14   1        0.41        0.76      2.78 o
   5 -14   1       15.12       19.61      4.49 o
  -1 -13   1        2.64        3.62      3.06 o
   0 -13   1        0.83       -1.84      2.89 o
   1 -13   1       26.08       22.88      3.31 o
   2 -13   1        0.53        0.30      2.64 o
   3 -13   1        5.35        4.14      2.09 o
   4 -13   1       28.31       34.93      4.09 o
   5 -13   1        0.81       -1.83      2.66 o
   6 -13   1      113.36      105.68      6.28 o
  -2 -12   1       67.50       67.62      4.89 o
  -1 -12   1      158.39      158.78      7.65 o
   0 -12   1       31.89       33.91      3.72 o
   1 -12   1      178.26      184.40      8.20 o
   2 -12   1      181.65      189.73      6.60 o
   3 -12   1        4.41        5.59      2.09 o
   4 -12   1        0.24       -1.50      2.15 o
   5 -12   1        0.20        1.23      2.34 o
   6 -12   1        4.66        1.18      3.06 o
  -3 -11   1       21.28       18.44      3.31 o
  -2 -11   1       94.61       82.51      5.05 o
  -1 -11   1       35.05       28.74      5.52 o
   0 -11   1       11.28        7.61      3.68 o
   1 -11   1       19.88       18.08      2.85 o
   2 -11   1      466.41      444.12     12.93 o
   3 -11   1      176.56      170.90      5.87 o
   4 -11   1      131.07      115.71      5.58 o
   5 -11   1       59.47       59.79      4.04 o
   6 -11   1        3.21        2.45      3.68 o
   7 -11   1        9.32        6.69      2.86 o
  -4 -10   1       65.43       71.68      8.17 o
  -3 -10   1      111.06       98.72     12.67 o
  -2 -10   1      106.92       98.61      7.35 o
  -1 -10   1       50.24       44.32      3.60 o
   0 -10   1      197.58      189.78      9.40 o
   1 -10   1      128.59      130.19      4.85 o
   2 -10   1       34.12       33.54      2.88 o
   3 -10   1       98.39       92.95      3.80 o
   4 -10   1       28.17       19.37      2.55 o
   5 -10   1       49.20       45.97      3.47 o
   6 -10   1       48.52       47.81      3.60 o
   7 -10   1       49.74       46.89      9.60 o
  -4  -9   1       91.18       84.41     11.03 o
  -3  -9   1       78.90       79.46      7.97 o
  -2  -9   1       74.06       62.56      8.17 o
  -1  -9   1       45.78       42.69      6.13 o
   0  -9   1       65.54       62.41      2.91 o
   1  -9   1     1287.14     1289.98     36.92 o
   2  -9   1      120.34      103.17      7.37 o
   3  -9   1      943.31      911.08     24.91 o
   4  -9   1      727.26      728.25     24.69 o
   5  -9   1      328.94      306.70     12.67 o
   6  -9   1      248.51      241.27      9.67 o
   7  -9   1       10.07        6.74      2.60 o
   8  -9   1        1.03        0.49      2.73 o
  -5  -8   1       42.07       51.48      6.54 o
  -4  -8   1      412.72      353.40     29.21 o
  -3  -8   1      211.88      180.33     16.75 o
  -2  -8   1      914.86      785.76    108.27 o
  -1  -8   1      416.59      371.98     13.69 o
   0  -8   1       38.55       34.28      1.90 o
   1  -8   1      153.60      153.37      4.91 o
   2  -8   1       53.63       48.20      2.25 o
   3  -8   1      136.98      126.99      4.23 o
   4  -8   1       16.72       20.69      3.06 o
   5  -8   1       18.40       14.21      4.09 o
   6  -8   1       36.77       30.04      2.89 o
   7  -8   1       10.22        7.97      2.60 o
   8  -8   1       11.33       14.07      2.89 o
  -6  -7   1       56.83       56.49      4.47 o
  -5  -7   1        8.88       10.02      2.73 o
  -4  -7   1       80.31       74.35      3.61 o
  -3  -7   1       10.11       11.32      1.80 o
  -2  -7   1      270.01      225.75     13.53 o
  -1  -7   1      277.96      260.61     14.68 o
   0  -7   1      127.04      126.89      3.83 o
   1  -7   1      222.90      218.54      5.59 o
   2  -7   1     1816.07     1864.56     43.43 o
   3  -7   1      519.04      523.78     12.56 o
   4  -7   1     1362.32     1382.49     37.48 o
   5  -7   1      891.63      905.41     24.98 o
   6  -7   1      331.90      347.72     10.45 o
   7  -7   1        0.83       -1.65      1.65 o
   8  -7   1        0.38       -1.77      1.89 o
  -6  -6   1       14.75       14.67      3.14 o
  -5  -6   1       79.72       72.49      8.78 o
  -4  -6   1      118.81      112.29      4.93 o
  -3  -6   1      663.86      614.87     27.74 o
  -2  -6   1      883.60      834.66     30.03 o
  -1  -6   1     2122.83     2218.09    103.37 o
   0  -6   1     3024.72     3037.28     70.38 o
   1  -6   1      577.69      601.94     14.29 o
   2  -6   1       33.85       36.41      1.47 o
   3  -6   1     1038.42     1059.24     24.86 o
   4  -6   1      594.69      591.66     18.57 o
   5  -6   1        5.26        6.20      1.42 o
   6  -6   1      337.15      356.27     10.61 o
   7  -6   1      154.16      159.75      6.55 o
   8  -6   1       21.40       26.41      2.51 o
  -7  -5   1       20.59       19.61      4.90 o
  -6  -5   1      153.46      154.35     10.62 o
  -5  -5   1       83.99       85.94      4.76 o
  -4  -5   1      113.62      100.81      3.93 o
  -3  -5   1      873.84      821.13     22.95 o
  -2  -5   1      354.11      289.49      7.23 o
  -1  -5   1      363.69      300.52     11.38 o
   0  -5   1      483.54      472.84     12.88 o
   1  -5   1      136.34      149.02      4.47 o
   2  -5   1      923.33     1002.53     23.48 o
   3  -5   1      181.60      184.26      4.64 o
   4  -5   1        4.22        4.11      1.01 o
   5  -5   1      381.46      361.42     10.61 o
   6  -5   1      107.57       97.80      4.78 o
   7  -5   1        9.48        9.20      2.07 o
   8  -5   1        0.33       -0.30      1.86 o
  -7  -4   1       84.73       85.22      7.35 o
  -6  -4   1       63.12       64.82     13.89 o
  -5  -4   1        3.92        3.14      1.86 o
  -4  -4   1       36.62       41.26      2.70 o
  -3  -4   1      192.86      176.21      5.58 o
  -2  -4   1     1714.40     1898.85     44.09 o
  -1  -4   1     1355.18     1389.69     32.32 o
   0  -4   1     1289.03     1344.27     36.13 o
   1  -4   1    11147.99    11732.85    270.42 o
   2  -4   1       95.19       98.28      2.60 o
   3  -4   1      209.27      198.05      4.94 o
   4  -4   1       75.73       74.37      2.83 o
   5  -4   1     2882.41     2943.58     79.18 o
   6  -4   1     1684.05     1721.50     46.82 o
   7  -4   1      114.73      115.92      4.63 o
   8  -4   1       48.74       55.58      4.15 o
  -7  -3   1       34.54       37.37      3.89 o
  -6  -3   1      152.83      135.37      6.50 o
  -5  -3   1       99.65       90.84      4.76 o
  -4  -3   1      187.83      183.02      6.26 o
  -3  -3   1       10.37       19.57      1.05 o
  -2  -3   1     3468.92     3736.52     86.24 o
  -1  -3   1     5820.12     5893.01    135.95 o
   0  -3   1    12064.57    12470.69    332.18 o
   1  -3   1     9142.88     9663.27    222.60 o
   2  -3   1     1210.84     1127.39     26.23 o
   3  -3   1       91.71       66.52      3.16 o
   4  -3   1       93.00       95.90      3.45 o
   5  -3   1       97.95       93.72      4.10 o
   6  -3   1      149.80      138.25      4.88 o
   7  -3   1       50.10       51.13      2.98 o
   8  -3   1       30.78       40.21      3.88 o
  -7  -2   1      415.80      424.47     16.18 o
  -6  -2   1      394.00      384.04     24.72 o
  -5  -2   1      550.56      496.99     17.77 o
  -4  -2   1      972.50      894.65     36.86 o
  -3  -2   1       34.34       44.51      1.89 o
  -2  -2   1      198.85      194.55      4.78 o
  -1  -2   1       30.46       25.60      0.81 o
   0  -2   1       39.76       38.73      1.12 o
   1  -2   1      469.92      481.50     11.28 o
   2  -2   1      208.08      238.62      6.68 o
   3  -2   1      128.08      146.10      4.40 o
   4  -2   1       17.56       18.32      1.32 o
   5  -2   1      266.32      249.60      7.54 o
   6  -2   1      261.35      267.73      9.31 o
   7  -2   1      437.64      432.45     12.80 o
   8  -2   1       82.99       86.63      5.20 o
  -8  -1   1        5.75        9.30      3.02 o
  -7  -1   1       41.94       38.42      3.47 o
  -6  -1   1      332.94      314.97     11.99 o
  -5  -1   1       11.10       12.81      1.44 o
  -4  -1   1      558.06      587.68     14.07 o
  -3  -1   1       93.89       82.63      2.43 o
  -2  -1   1     1988.20     2194.99     58.75 o
  -1  -1   1      222.05      208.13      5.65 o
   0  -1   1     3221.85     3583.50    160.97 o
   1  -1   1     2936.05     3157.99     72.92 o
   2  -1   1     1821.56     1805.58     41.85 o
   3  -1   1      332.23      310.38      7.50 o
   4  -1   1      751.65      808.37     22.22 o
   5  -1   1      304.61      292.92     10.78 o
   6  -1   1        2.18        2.97      2.43 o
   7  -1   1      163.26      165.38      7.51 o
   8  -1   1      168.82      176.88      8.23 o
  -8   0   1        0.02        2.25      2.60 o
  -7   0   1       40.27       42.86      5.72 o
  -6   0   1      530.75      483.51     17.48 o
  -5   0   1     2300.03     2309.43     62.12 o
  -4   0   1     1747.33     1815.62     42.30 o
  -3   0   1     1868.50     1952.09     45.26 o
  -2   0   1       79.26       73.85      1.93 o
  -1   0   1      603.47      676.92     15.77 o
   0   0   1     3192.22     3290.97    152.39 o
   1   0   1     9565.08    10131.72    270.06 o
   2   0   1     5796.53     6257.70    144.22 o
   3   0   1     2448.83     2633.40     61.03 o
   4   0   1      703.21      713.72     16.94 o
   5   0   1        5.73        8.38      1.32 o
   6   0   1       12.78       11.24      2.31 o
   7   0   1       20.14       19.83      2.89 o
   8   0   1       60.37       50.05      4.33 o
  -8   1   1        6.31        4.09      2.60 o
  -7   1   1       74.46       75.38      4.62 o
  -6   1   1       10.08       10.60      1.56 o
  -5   1   1     1631.32     1633.63     44.14 o
  -4   1   1     2922.92     3163.78     73.23 o
  -3   1   1     1341.80     1399.04     32.61 o
  -2   1   1     3214.98     3570.30     82.47 o
  -1   1   1      472.53      519.64     12.10 o
   0   1   1      124.08      116.39      4.29 o
   1   1   1     1015.26     1126.71     30.50 o
   2   1   1     1521.06     1650.09     38.32 o
   3   1   1     2987.79     3340.80     77.36 o
   4   1   1      261.32      246.55      6.30 o
   5   1   1       95.34       90.94      3.60 o
   6   1   1       90.59       89.85      4.91 o
   7   1   1       37.96       43.90      6.54 o
   8   1   1        2.28       -0.82      3.68 o
  -8   2   1       40.96       46.68      4.49 o
  -7   2   1       48.24       45.08      3.60 o
  -6   2   1       25.12       23.42      1.80 o
  -5   2   1       36.57       36.33      2.03 o
  -4   2   1      132.76      131.27      4.31 o
  -3   2   1      323.89      342.51      8.26 o
  -2   2   1       29.50       24.89      0.90 o
  -1   2   1     3805.33     4151.86     95.88 o
   0   2   1      288.83      295.41      8.01 o
   1   2   1      804.14      834.32     19.39 o
   2   2   1     2012.95     2079.56     48.23 o
   3   2   1      609.22      560.18     13.37 o
   4   2   1      956.42      952.05     22.56 o
   5   2   1     1182.54     1165.71     39.86 o
   6   2   1      203.43      197.73     10.83 o
   7   2   1        7.32        6.04      2.73 o
  -8   3   1        0.91        1.18      4.29 o
  -7   3   1        4.12        7.74      1.80 o
  -6   3   1      398.91      412.13     12.09 o
  -5   3   1     1442.79     1512.87     41.08 o
  -4   3   1      623.94      591.55     16.41 o
  -3   3   1     3422.21     3625.69     83.95 o
  -2   3   1     1925.47     1922.95     44.55 o
  -1   3   1     3926.75     4036.42    106.51 o
   0   3   1     1023.22      991.79     26.64 o
   1   3   1        2.87       15.53      1.63 o
   2   3   1     1169.21     1307.56     30.62 o
   3   3   1      959.55      956.72     22.56 o
   4   3   1     1576.97     1567.64     42.92 o
   5   3   1       11.44       15.97      3.06 o
   6   3   1       76.49       67.17      4.47 o
   7   3   1        4.47        5.72      2.89 o
  -8   4   1      417.29      436.57     13.12 o
  -7   4   1      216.65      193.58      6.52 o
  -6   4   1      222.98      211.17      6.76 o
  -5   4   1      589.60      581.95     16.26 o
  -4   4   1       30.72       25.15      1.20 o
  -3   4   1     2248.82     2396.37     55.63 o
  -2   4   1     3029.90     3141.65     72.62 o
  -1   4   1     2431.20     2531.84     67.13 o
   0   4   1     1323.65     1350.07     33.86 o
   1   4   1       15.30       13.10      0.86 o
   2   4   1      344.73      330.95      8.16 o
   3   4   1      475.21      462.54     11.85 o
   4   4   1      181.95      164.46      8.52 o
   5   4   1      302.43      306.45     11.84 o
   6   4   1       74.46       74.09      4.76 o
   7   4   1        2.94        4.75      3.27 o
  -9   5   1       21.11       24.51      4.90 o
  -8   5   1       14.16       17.47      2.27 o
  -7   5   1       70.27       71.54      3.45 o
  -6   5   1        0.89        1.71      1.81 o
  -5   5   1      367.19      376.19     13.28 o
  -4   5   1       84.68       91.48      2.68 o
  -3   5   1       50.24       42.87      1.56 o
  -2   5   1     1456.10     1531.67     35.68 o
  -1   5   1     1183.45     1097.65     29.47 o
   0   5   1       25.94       16.56      0.88 o
   1   5   1      561.63      537.19     13.45 o
   2   5   1       58.50       45.51      1.95 o
   3   5   1      512.29      501.73     14.39 o
   4   5   1        9.01       11.00      1.80 o
   5   5   1      649.32      625.34     22.53 o
   6   5   1      226.50      245.73     10.54 o
  -9   6   1       37.62       66.60      6.54 o
  -8   6   1       55.91       65.59      4.33 o
  -7   6   1       17.02       19.17      3.36 o
  -6   6   1      385.78      387.90     11.39 o
  -5   6   1       49.18       44.98      3.77 o
  -4   6   1       85.85       81.16      2.55 o
  -3   6   1      616.86      601.27     14.35 o
  -2   6   1     1172.91     1164.83     31.28 o
  -1   6   1     1331.53     1246.99     33.40 o
   0   6   1     2913.75     2897.42     67.21 o
   1   6   1     1695.98     1665.87     44.92 o
   2   6   1      106.70      104.72      3.31 o
   3   6   1        7.78        7.44      1.62 o
   4   6   1        2.19        2.10      1.72 o
   5   6   1       34.42       35.18      3.60 o
   6   6   1        4.07        7.53      3.02 o
  -8   7   1       47.92       60.23      8.38 o
  -7   7   1      222.71      231.63      9.23 o
  -6   7   1      311.93      285.34     10.83 o
  -5   7   1      530.03      505.96     17.62 o
  -4   7   1      177.00      170.69      5.42 o
  -3   7   1        6.62        6.46      1.05 o
  -2   7   1      686.38      646.24     17.76 o
  -1   7   1        9.69        8.82      1.17 o
   0   7   1       26.12       22.83      1.82 o
   1   7   1      254.55      253.74     19.46 o
   2   7   1        6.13        4.31      2.45 o
   3   7   1       51.87       51.70      3.60 o
   4   7   1      277.52      269.34     26.56 o
   5   7   1      164.05      157.71     11.44 o
  -8   8   1       12.77        7.33      2.85 o
  -7   8   1       33.58       39.08      3.60 o
  -6   8   1       22.48       20.17      2.73 o
  -5   8   1       12.56       13.48      2.15 o
  -4   8   1       22.95       26.45      1.86 o
  -3   8   1      109.55      100.14      3.68 o
  -2   8   1      224.10      219.57      6.73 o
  -1   8   1     1074.64     1077.08     29.22 o
   0   8   1      949.78      897.20     42.90 o
   1   8   1      944.55      821.15     28.17 o
   2   8   1      513.07      463.25     16.61 o
   3   8   1      171.96      137.48     14.71 o
   4   8   1        4.03        1.43      2.60 o
   5   8   1       38.57       45.35      6.54 o
  -8   9   1       10.00       10.01      3.18 o
  -7   9   1       82.17       85.42      5.05 o
  -6   9   1      491.36      453.82     16.17 o
  -5   9   1      201.18      196.68      7.94 o
  -4   9   1      622.04      589.49     16.58 o
  -3   9   1      225.71      208.16      6.58 o
  -2   9   1       54.74       56.97      3.42 o
  -1   9   1        6.82        5.98      1.51 o
   0   9   1      165.56      165.68      5.62 o
   1   9   1       10.18        6.74      2.66 o
   2   9   1       98.05       95.02     12.46 o
   3   9   1       53.59       54.70      5.52 o
   4   9   1        1.27        1.08      2.86 o
  -7  10   1        2.46        2.25      4.70 o
  -6  10   1        0.76        1.39      2.45 o
  -5  10   1      168.83      149.36      6.63 o
  -4  10   1       56.85       57.44      3.88 o
  -3  10   1        1.48        1.74      1.57 o
  -2  10   1       14.30       13.81      1.77 o
  -1  10   1       29.58       33.07      4.63 o
   0  10   1      346.31      353.83     13.43 o
   1  10   1       21.22       17.79      3.02 o
   2  10   1      101.07       94.94      6.13 o
   3  10   1       95.38       96.46      5.76 o
   4  10   1        3.51        5.31      4.49 o
  -7  11   1       15.13       18.11      4.29 o
  -6  11   1        0.76        0.00      3.68 o
  -5  11   1      240.90      218.26      8.94 o
  -4  11   1       42.57       41.95      4.70 o
  -3  11   1       26.35       25.71      2.90 o
  -2  11   1      238.00      231.83      7.58 o
  -1  11   1       50.74       53.35      5.72 o
   0  11   1       74.08       81.32      7.15 o
   1  11   1      154.21      158.32      7.65 o
   2  11   1      188.92      191.24      8.81 o
   3  11   1       94.44      104.18      8.58 o
  -6  12   1        7.45        8.78      2.85 o
  -5  12   1       54.76       65.86     10.83 o
  -4  12   1      123.76      115.41      8.58 o
  -3  12   1       32.08       33.97      2.67 o
  -2  12   1       51.71       55.10      3.32 o
  -1  12   1       84.80       88.02      5.47 o
   0  12   1       26.22       33.76      3.89 o
   1  12   1        1.52       -1.51      2.73 o
  -5  13   1        2.56        2.45      2.94 o
  -4  13   1        1.51       -1.27      2.41 o
  -3  13   1       53.15       54.78      3.76 o
  -2  13   1       19.62       17.59      4.49 o
  -1  13   1        1.16       -0.53      6.54 o
   0  13   1        0.09        1.47      3.31 o
  -4  14   1       33.68       38.40      4.90 o
  -3  14   1       61.54       78.44      7.76 o
  -2  14   1       60.71       69.86      7.35 o
   2 -15   2       15.03       19.20      5.31 o
   3 -15   2       34.66       44.53      6.13 o
   0 -14   2        0.39       -3.02      3.02 o
   1 -14   2       19.63       20.60      3.60 o
   2 -14   2       55.15       62.92      4.89 o
   3 -14   2       12.39       14.95      3.32 o
   4 -14   2        0.18        0.43      2.64 o
   5 -14   2        0.02        4.48      3.09 o
  -1 -13   2       60.50       56.78      4.60 o
   0 -13   2        7.92        4.28      3.02 o
   1 -13   2       48.50       53.15      6.54 o
   2 -13   2       21.16       28.12      3.62 o
   3 -13   2        5.99        5.07      1.97 o
   4 -13   2        1.05       -1.95      2.34 o
   5 -13   2       50.41       61.67      4.71 o
   6 -13   2       37.07       27.54      3.83 o
  -2 -12   2        1.48        2.04      2.89 o
  -1 -12   2        3.24        5.11      2.60 o
   0 -12   2       19.36       14.26      3.88 o
   1 -12   2      179.99      193.22     14.71 o
   2 -12   2       75.76       78.04      4.81 o
   3 -12   2      180.95      176.01      6.17 o
   4 -12   2      160.37      161.11     13.07 o
   5 -12   2       17.94       23.75      2.94 o
   6 -12   2       65.67       55.85     10.01 o
   7 -12   2        1.74        2.04      4.49 o
  -4 -11   2       99.12      114.81      8.99 o
  -3 -11   2      289.36      262.67     36.97 o
  -2 -11   2      133.58      118.46      6.74 o
  -1 -11   2       96.73       96.42      5.47 o
   0 -11   2        0.59        2.17      2.26 o
   1 -11   2        2.67        6.54      2.34 o
   2 -11   2       17.06       17.08      1.90 o
   3 -11   2      185.32      167.02      5.78 o
   4 -11   2       34.14       38.95      6.74 o
   5 -11   2       11.53        6.54      3.47 o
   6 -11   2        7.14        4.29      2.31 o
   7 -11   2        0.00        0.41      2.60 o
  -4 -10   2        0.87        2.15      2.73 o
  -3 -10   2        2.07       -3.06      3.06 o
  -2 -10   2      120.50      112.94      9.19 o
  -1 -10   2      378.74      345.94     12.99 o
   0 -10   2        3.03        4.19      2.15 o
   1 -10   2      201.69      194.79      6.29 o
   2 -10   2        0.78        0.94      1.34 o
   3 -10   2       84.87       89.48      3.58 o
   4 -10   2      356.56      342.86     12.46 o
   5 -10   2      509.85      474.01     16.75 o
   6 -10   2       11.18       17.45      2.73 o
   7 -10   2       42.20       46.91      4.70 o
  -5  -9   2       16.62       16.75      4.49 o
  -4  -9   2      143.29      133.82     14.71 o
  -3  -9   2      177.62      161.32      7.07 o
  -2  -9   2      156.38      145.22      6.54 o
  -1  -9   2      344.48      345.64     17.98 o
   0  -9   2      655.61      636.77     22.10 o
   1  -9   2      113.31      107.23      5.24 o
   2  -9   2      370.21      328.69     23.35 o
   3  -9   2       68.64       59.54      3.01 o
   4  -9   2       39.91       42.02      3.02 o
   5  -9   2       32.62       33.62      2.73 o
   6  -9   2      104.09       99.21      5.05 o
   7  -9   2       32.27       30.26      3.31 o
   8  -9   2       32.19       33.31      5.11 o
  -5  -8   2       19.57       20.34      3.14 o
  -4  -8   2       67.04       59.07      4.57 o
  -3  -8   2      364.01      330.25     20.48 o
  -2  -8   2      556.30      481.97     26.03 o
  -1  -8   2      509.77      463.68     13.37 o
   0  -8   2      110.73      108.29      3.37 o
   1  -8   2      327.91      303.18      7.58 o
   2  -8   2      744.97      733.09     23.23 o
   3  -8   2        1.89        1.86      0.93 o
   4  -8   2       71.80       72.03      4.07 o
   5  -8   2       25.52       27.00      3.86 o
   6  -8   2       51.45       51.83      2.90 o
   7  -8   2        1.96        0.82      2.12 o
   8  -8   2        7.29       12.43      2.85 o
  -6  -7   2       95.13       89.34      7.76 o
  -5  -7   2       11.75        8.04      2.55 o
  -4  -7   2       61.48       54.26      2.96 o
  -3  -7   2       49.82       43.06      2.54 o
  -2  -7   2        6.59        8.30      1.32 o
  -1  -7   2      529.83      453.07     33.22 o
   0  -7   2     1250.56     1289.90     30.26 o
   1  -7   2      658.14      645.11     15.41 o
   2  -7   2      103.79       87.45      4.60 o
   3  -7   2       33.21       27.00      1.32 o
   4  -7   2      816.99      831.41     22.87 o
   5  -7   2      890.10      844.57     23.34 o
   6  -7   2      467.61      477.66     13.91 o
   7  -7   2      150.87      148.88      5.91 o
   8  -7   2       44.79       55.96      3.95 o
  -6  -6   2      119.34      108.89      6.05 o
  -5  -6   2       82.62       74.14      8.58 o
  -4  -6   2      117.51      108.86      6.01 o
  -3  -6   2      732.46      710.33     20.05 o
  -2  -6   2      574.83      506.58     17.77 o
  -1  -6   2     1882.43     1778.99     54.67 o
   0  -6   2     2300.94     2292.32     53.22 o
   1  -6   2     4844.67     5007.50    115.84 o
   2  -6   2       13.98        8.95      0.82 o
   3  -6   2      923.98      982.25     23.07 o
   4  -6   2      100.82      115.91      4.01 o
   5  -6   2        2.46       -0.07      1.24 o
   6  -6   2        5.86        5.92      2.02 o
   7  -6   2      153.89      164.58      5.82 o
   8  -6   2       49.34       52.06      3.29 o
  -7  -5   2      343.43      344.20     13.87 o
  -6  -5   2      230.47      215.12      9.39 o
  -5  -5   2      353.83      309.33     12.13 o
  -4  -5   2     1517.06     1462.16     40.25 o
  -3  -5   2      162.17      154.32      5.11 o
  -2  -5   2      235.44      258.77      6.82 o
  -1  -5   2      184.62      184.26      6.78 o
   0  -5   2      627.69      704.27     16.58 o
   1  -5   2      524.51      583.96     13.88 o
   2  -5   2      712.29      748.40     17.61 o
   3  -5   2      396.43      438.72     10.57 o
   4  -5   2       41.80       47.29      2.12 o
   5  -5   2       77.72       70.40      2.98 o
   6  -5   2      488.27      497.46     14.37 o
   7  -5   2        6.22        8.20      1.89 o
   8  -5   2        2.14        1.57      1.96 o
  -7  -4   2        0.97        0.61      2.60 o
  -6  -4   2      115.10      108.38      5.76 o
  -5  -4   2       84.84       81.29      4.60 o
  -4  -4   2       12.49       10.68      1.48 o
  -3  -4   2      109.33      101.25      3.69 o
  -2  -4   2      452.96      482.23     11.47 o
  -1  -4   2     2108.84     2135.52     67.51 o
   0  -4   2     3706.09     3936.40     90.94 o
   1  -4   2     5817.51     6048.09    139.47 o
   2  -4   2     1156.18     1095.16     25.57 o
   3  -4   2       70.01       48.39      2.65 o
   4  -4   2      285.00      299.49      8.72 o
   5  -4   2      262.27      247.10      7.54 o
   6  -4   2     1228.83     1238.94     34.01 o
   7  -4   2       29.39       32.06      2.51 o
   8  -4   2      130.98      132.79      9.25 o
  -7  -3   2       44.76       41.86     11.64 o
  -6  -3   2      361.16      336.88     13.00 o
  -5  -3   2     1279.21     1206.90     41.30 o
  -4  -3   2     1951.82     1974.28     53.76 o
  -3  -3   2     2026.61     2183.24     50.72 o
  -2  -3   2      325.32      350.72      9.98 o
  -1  -3   2       32.36       28.70      1.32 o
   0  -3   2     3049.59     3363.48     77.67 o
   1  -3   2    36975.45    38288.50   1360.23 o
   2  -3   2     8110.96     8597.09    198.16 o
   3  -3   2     3401.40     3549.00     94.89 o
   4  -3   2      932.94      967.01     26.47 o
   5  -3   2      879.86      924.01     25.53 o
   6  -3   2        7.40       10.09      1.65 o
   7  -3   2        6.75        6.16      1.72 o
   8  -3   2       26.89       23.39      3.31 o
  -7  -2   2        2.58        3.87      3.68 o
  -6  -2   2       84.77       85.85      4.91 o
  -5  -2   2       58.07       47.24      8.78 o
  -4  -2   2      902.64      879.75     28.31 o
  -3  -2   2     2364.42     2503.15     58.02 o
  -2  -2   2     1293.44     1408.44     32.71 o
  -1  -2   2      825.65      808.58     27.00 o
   0  -2   2      119.05      127.65      3.21 o
   1  -2   2       45.78       43.43      1.23 o
   2  -2   2      447.18      448.65     10.57 o
   3  -2   2      410.90      421.28     11.70 o
   4  -2   2      111.36      114.01      3.93 o
   5  -2   2      290.29      283.22      8.49 o
   6  -2   2        9.43        9.55      1.53 o
   7  -2   2       62.53       64.29      3.29 o
   8  -2   2       95.68       95.15      5.63 o
  -8  -1   2      142.73      144.38      7.36 o
  -7  -1   2      115.59      100.16      5.49 o
  -6  -1   2      270.09      233.88      9.39 o
  -5  -1   2       15.96       14.75      2.02 o
  -4  -1   2      498.26      491.32     11.84 o
  -3  -1   2       72.59       80.98      2.64 o
  -2  -1   2      372.44      380.95      9.02 o
  -1  -1   2        4.85        6.46      0.44 o
   0  -1   2     1419.79     1381.62     68.03 o
   1  -1   2     2430.46     2519.23     58.18 o
   2  -1   2     2034.51     2056.37     47.62 o
   3  -1   2     2056.14     2006.71     46.54 o
   4  -1   2     1811.86     1739.31     46.89 o
   5  -1   2     1844.20     1769.19     52.46 o
   6  -1   2      213.72      208.55      6.83 o
   7  -1   2       41.59       39.80      3.31 o
   8  -1   2       26.66       29.47      3.47 o
  -8   0   2        0.99        0.41      2.31 o
  -7   0   2        0.95        0.82      2.31 o
  -6   0   2        0.17        1.43      1.84 o
  -5   0   2     1425.82     1404.71     38.09 o
  -4   0   2      827.09      788.57     18.62 o
  -3   0   2     9060.82     9816.82    226.17 o
  -2   0   2     9443.79    10142.97    233.82 o
  -1   0   2     7420.57     8275.90    190.91 o
   0   0   2     7436.03     7981.74    212.63 o
   1   0   2     4224.26     4483.73    120.57 o
   2   0   2       20.30       21.03      0.88 o
   3   0   2     5573.44     6370.59    147.07 o
   4   0   2      225.02      199.63     10.82 o
   5   0   2       12.49       13.64      2.18 o
   6   0   2       36.44       34.73      3.18 o
   7   0   2        5.52        4.33      2.86 o
   8   0   2       50.09       48.62      6.13 o
  -8   1   2      220.26      199.30      9.19 o
  -7   1   2       24.62       22.47      2.89 o
  -6   1   2     1017.74      977.27     27.01 o
  -5   1   2       59.20       51.80      2.34 o
  -4   1   2       33.58       28.78      1.32 o
  -3   1   2      963.77      981.92     23.01 o
  -2   1   2     5682.45     6191.10    142.89 o
  -1   1   2     8233.59     8792.54    202.65 o
   0   1   2     5530.76     5893.44    189.59 o
   1   1   2      253.53      253.31      6.12 o
   2   1   2       65.56       83.07      2.34 o
   3   1   2      501.01      559.73     13.42 o
   4   1   2     1476.86     1540.84     36.08 o
   5   1   2      321.67      338.75     10.05 o
   6   1   2      236.17      219.32     12.67 o
   7   1   2        6.95        7.59      3.27 o
  -8   2   2        4.44        5.52      2.60 o
  -7   2   2       57.84       64.31      4.04 o
  -6   2   2       48.19       44.01      2.43 o
  -5   2   2      247.23      227.69      6.91 o
  -4   2   2     1637.21     1839.59     42.87 o
  -3   2   2       43.44       26.53      1.47 o
  -2   2   2     1388.38     1436.06     33.38 o
  -1   2   2     8638.43     8946.10    206.46 o
   0   2   2      398.82      387.38     13.45 o
   1   2   2     2803.73     2965.30     68.54 o
   2   2   2        0.31        3.17      0.61 o
   3   2   2       23.84       12.47      0.90 o
   4   2   2      109.25      110.51      3.37 o
   5   2   2      950.00      945.83     32.78 o
   6   2   2      691.99      672.00     23.97 o
   7   2   2       95.21       95.79      7.35 o
  -8   3   2       43.79       56.68      4.09 o
  -7   3   2      130.08      126.64      4.85 o
  -6   3   2      495.65      466.42     13.43 o
  -5   3   2      108.80      107.37      3.87 o
  -4   3   2       80.19       87.34      3.18 o
  -3   3   2     1058.57     1126.33     26.33 o
  -2   3   2     1069.85     1055.89     24.65 o
  -1   3   2     2819.21     2740.98     72.47 o
   0   3   2     2318.14     2287.75     61.20 o
   1   3   2     2051.82     2145.56     49.66 o
   2   3   2       14.62       21.49      1.59 o
   3   3   2        5.14        8.36      1.23 o
   4   3   2      271.38      261.01      7.37 o
   5   3   2        5.12        3.06      3.88 o
   6   3   2       42.67       44.57      3.76 o
   7   3   2       16.78       17.68      3.31 o
  -9   4   2        0.95        2.04      3.68 o
  -8   4   2      245.85      268.43      8.71 o
  -7   4   2      252.83      271.08      8.71 o
  -6   4   2      863.18      866.15     24.04 o
  -5   4   2       25.35       24.54      3.09 o
  -4   4   2      682.25      738.91     20.20 o
  -3   4   2        5.70        6.49      1.06 o
  -2   4   2      402.18      422.95     10.06 o
  -1   4   2     2361.45     2428.38     64.30 o
   0   4   2      214.13      185.16      4.68 o
   1   4   2      790.24      791.60     18.73 o
   2   4   2       50.71       48.90      1.88 o
   3   4   2        0.72        1.06      0.96 o
   4   4   2      759.88      739.85     20.98 o
   5   4   2      527.99      552.97     20.08 o
   6   4   2      431.66      451.93     17.36 o
  -9   5   2        1.16       -0.82      3.68 o
  -8   5   2        5.39        5.92      2.03 o
  -7   5   2       18.53       10.87      2.85 o
  -6   5   2      215.07      211.11      6.76 o
  -5   5   2      116.34      108.15      3.93 o
  -4   5   2       17.04       16.42      1.11 o
  -3   5   2        0.42        0.65      0.65 o
  -2   5   2      253.97      292.64      8.25 o
  -1   5   2     1679.78     1595.55     42.52 o
   0   5   2     1907.98     1825.67     42.46 o
   1   5   2     2458.65     2494.25     57.77 o
   2   5   2      930.04      848.33     31.61 o
   3   5   2      226.24      206.85      6.68 o
   4   5   2      198.95      170.86      6.28 o
   5   5   2        0.92        4.49      2.60 o
   6   5   2        5.72        5.11      2.89 o
  -9   6   2       25.68       37.18      5.31 o
  -8   6   2       51.80       47.43      3.89 o
  -7   6   2       99.63       94.71      4.89 o
  -6   6   2      317.81      313.30      9.51 o
  -5   6   2      972.37      989.99     27.19 o
  -4   6   2      954.51      965.39     26.10 o
  -3   6   2        6.41       10.34      1.13 o
  -2   6   2       73.31       79.29      2.96 o
  -1   6   2       17.67       17.81      1.41 o
   0   6   2       35.29       28.36      2.37 o
   1   6   2      407.01      380.53      9.86 o
   2   6   2      108.04      104.66      4.60 o
   3   6   2      250.56      264.33      8.25 o
   4   6   2        1.14        1.71      1.80 o
   5   6   2        2.03        0.20      2.60 o
   6   6   2       35.03       47.80      6.54 o
  -8   7   2        0.88        5.45      2.55 o
  -7   7   2      164.38      155.02      6.92 o
  -6   7   2        1.65       -0.25      1.86 o
  -5   7   2       75.01       68.85      4.70 o
  -4   7   2      437.60      422.97     12.03 o
  -3   7   2       90.98       91.53      3.85 o
  -2   7   2        0.48        1.38      1.10 o
  -1   7   2        1.17        1.94      1.17 o
   0   7   2      918.95      961.21     31.76 o
   1   7   2     1070.51     1042.20     55.94 o
   2   7   2      118.31      104.31      5.72 o
   3   7   2      730.60      722.75     25.28 o
   4   7   2       39.10       37.54      4.70 o
   5   7   2        8.99        9.81      4.49 o
  -8   8   2       20.06       17.90      7.35 o
  -7   8   2        3.88        8.34      2.44 o
  -6   8   2       51.24       53.43      3.72 o
  -5   8   2        9.19       10.23      2.02 o
  -4   8   2      395.00      366.50     10.68 o
  -3   8   2      311.82      302.58      9.03 o
  -2   8   2       67.59       60.14      2.81 o
  -1   8   2        2.13        1.81      1.97 o
   0   8   2      116.33      113.65      4.19 o
   1   8   2      441.20      419.97     15.17 o
   2   8   2      530.92      501.08     18.05 o
   3   8   2       83.89       85.89      5.05 o
   4   8   2      179.20      173.07      8.07 o
  -8   9   2       10.94       20.84      4.90 o
  -7   9   2        0.02        0.38      2.44 o
  -6   9   2       80.70       78.73      4.47 o
  -5   9   2      188.08      201.78      8.07 o
  -4   9   2      241.85      244.48      7.61 o
  -3   9   2      175.19      162.06      5.48 o
  -2   9   2      491.47      473.21     13.58 o
  -1   9   2      108.22       99.90      6.50 o
   0   9   2        1.46       -0.60      1.44 o
   1   9   2       81.07       66.89      4.30 o
   2   9   2       95.60       97.18      5.63 o
   3   9   2       64.15       70.42      8.17 o
   4   9   2       11.82       13.80      7.15 o
  -7  10   2        0.65       -0.43      2.44 o
  -6  10   2       88.32       70.68      4.47 o
  -5  10   2       23.15       26.43      3.14 o
  -4  10   2        2.85        1.95      1.72 o
  -3  10   2       46.88       47.14      2.63 o
  -2  10   2       34.81       37.16      2.47 o
  -1  10   2       42.74       44.43      2.62 o
   0  10   2       61.25       56.68      8.17 o
   1  10   2       58.60       61.86      4.47 o
   2  10   2       59.38       66.33      4.76 o
   3  10   2      124.37      126.78      6.92 o
  -7  11   2        0.10       -2.73      2.73 o
  -6  11   2        0.35        2.88      2.34 o
  -5  11   2      237.96      229.24      9.36 o
  -4  11   2      100.39      104.45      4.40 o
  -3  11   2      179.75      167.48     11.45 o
  -2  11   2      104.04       97.69      4.25 o
  -1  11   2      194.36      200.79      8.78 o
   0  11   2       50.49       48.61      4.18 o
   1  11   2        6.95        8.66      3.02 o
   2  11   2        2.76       -0.19      3.68 o
  -6  12   2       18.93       19.10      3.24 o
  -5  12   2       44.35       48.38      4.12 o
  -4  12   2        3.21       -0.13      2.64 o
  -3  12   2       74.51       80.03      4.01 o
  -2  12   2       14.09       12.41      3.50 o
  -1  12   2       49.23       52.98      4.30 o
   0  12   2       55.60       60.71      5.31 o
   1  12   2       26.80       26.52      3.89 o
  -5  13   2        0.60       -2.72      2.72 o
  -4  13   2        0.14        2.70      2.72 o
  -3  13   2        8.85        6.16      2.30 o
  -2  13   2       13.55       19.93      5.11 o
  -1  13   2       14.78       20.23      7.35 o
  -4  14   2        2.15        1.23      3.68 o
  -3  14   2       26.57       39.63      6.13 o
   2 -15   3       55.47       73.13      7.35 o
   0 -14   3        6.12        4.46      3.31 o
   1 -14   3       10.18       15.30      4.29 o
   2 -14   3        4.59        4.44      2.94 o
   3 -14   3       10.98       14.77      3.32 o
   4 -14   3        0.45       -0.65      2.72 o
   5 -14   3       44.27       42.80      4.22 o
  -2 -13   3        2.00        1.63      4.49 o
  -1 -13   3        4.77        9.20      4.49 o
   0 -13   3       31.23       31.22      8.99 o
   1 -13   3       29.06       29.75      3.43 o
   2 -13   3       74.74       86.64      5.40 o
   3 -13   3       96.19       95.25      4.31 o
   4 -13   3       13.12       15.67      2.94 o
   5 -13   3      117.67      115.30      6.28 o
   6 -13   3       18.65       20.75      3.53 o
  -3 -12   3      139.29      140.14     10.21 o
  -2 -12   3      241.96      244.28     10.54 o
  -1 -12   3       23.40       22.51      3.31 o
   0 -12   3      158.18      166.84      7.65 o
   1 -12   3       45.13       43.49      4.49 o
   2 -12   3       20.69       23.05      5.31 o
   3 -12   3       11.35       11.15      2.48 o
   4 -12   3       80.47       67.75      4.30 o
   5 -12   3       32.14       31.05      3.24 o
   6 -12   3        6.39        7.33      3.47 o
   7 -12   3       46.78       45.35      6.13 o
  -4 -11   3       13.63       14.71      4.90 o
  -3 -11   3       45.94       45.60     10.62 o
  -2 -11   3        1.61        2.86      2.60 o
  -1 -11   3      209.86      206.34     13.48 o
   0 -11   3       60.16       55.77      4.01 o
   1 -11   3       44.81       44.90      9.60 o
   2 -11   3        9.34       12.91      1.66 o
   3 -11   3       74.28       69.65      3.34 o
   4 -11   3        1.38        2.75      2.15 o
   5 -11   3       58.52       49.36      3.60 o
   6 -11   3       13.38       15.23      3.06 o
   7 -11   3        0.48       -2.66      2.66 o
  -5 -10   3       17.81       22.06      4.90 o
  -4 -10   3       13.86       11.24      3.18 o
  -3 -10   3        0.48       -0.87      2.44 o
  -2 -10   3       17.06       22.47      2.85 o
  -1 -10   3       70.10       84.33      4.76 o
   0 -10   3      354.92      362.85     13.57 o
   1 -10   3      312.81      312.52      9.38 o
   2 -10   3        3.77        1.93      4.69 o
   3 -10   3      712.30      667.74     19.78 o
   4 -10   3      141.17      134.97      6.05 o
   5 -10   3      186.27      184.36      7.65 o
   6 -10   3      271.79      258.57     12.05 o
   7 -10   3      146.77      156.24      7.36 o
  -5  -9   3       80.18       82.93     15.12 o
  -4  -9   3        2.35        3.47      2.60 o
  -3  -9   3        6.13        5.31      2.31 o
  -2  -9   3      586.14      556.65     23.45 o
  -1  -9   3      357.50      352.76     13.14 o
   0  -9   3      416.43      395.49     20.02 o
   1  -9   3      610.06      599.76     16.72 o
   2  -9   3      748.70      709.43     19.57 o
   3  -9   3      756.54      713.51     19.65 o
   4  -9   3       28.47       31.10      2.60 o
   5  -9   3       29.35       23.66      2.44 o
   6  -9   3       35.57       34.26      3.02 o
   7  -9   3        0.82        1.80      2.44 o
   8  -9   3        8.02        7.35      3.18 o
  -6  -8   3       48.04       55.97      6.13 o
  -5  -8   3      162.60      143.68      9.08 o
  -4  -8   3      185.29      169.72      6.78 o
  -3  -8   3       33.30       31.32      2.83 o
  -2  -8   3       42.66       39.23      2.41 o
  -1  -8   3       48.90       51.38      2.57 o
   0  -8   3      144.86      137.32      3.89 o
   1  -8   3        8.40        9.85      0.95 o
   2  -8   3       23.04       24.45      1.42 o
   3  -8   3        6.36        6.55      1.11 o
   4  -8   3       10.92       10.17      1.42 o
   5  -8   3       85.15       83.95      3.80 o
   6  -8   3      295.21      292.48      9.12 o
   7  -8   3      101.16      110.23      5.95 o
   8  -8   3        1.91       -1.00      3.12 o
  -6  -7   3        9.38        9.19      2.85 o
  -5  -7   3       76.66       77.33      3.85 o
  -4  -7   3       96.13       83.65      4.84 o
  -3  -7   3        3.33        4.09      1.42 o
  -2  -7   3        1.05        0.45      1.34 o
  -1  -7   3     1425.35     1450.56     39.77 o
   0  -7   3     1276.71     1336.93     31.33 o
   1  -7   3     1221.16     1279.66     30.01 o
   2  -7   3     4830.09     4931.95    114.06 o
   3  -7   3      816.59      838.65     19.86 o
   4  -7   3       23.11       17.91      1.56 o
   5  -7   3      225.03      232.12      7.23 o
   6  -7   3        4.03        3.27      1.65 o
   7  -7   3      179.29      183.12      6.52 o
   8  -7   3       91.46      105.02      9.34 o
  -6  -6   3       43.41       47.85      4.90 o
  -5  -6   3      275.56      268.14     11.62 o
  -4  -6   3      288.83      265.27      8.41 o
  -3  -6   3      932.38      889.22     24.84 o
  -2  -6   3      701.31      722.67     20.20 o
  -1  -6   3      304.53      321.60      7.89 o
   0  -6   3        2.60        8.92      1.12 o
   1  -6   3     1456.47     1421.05     33.22 o
   2  -6   3      733.54      734.69     17.40 o
   3  -6   3     2079.65     2098.54     48.79 o
   4  -6   3      411.59      433.35     15.30 o
   5  -6   3       19.49       25.42      1.91 o
   6  -6   3       18.51       20.01      4.70 o
   7  -6   3        0.53       -1.97      2.49 o
   8  -6   3        3.94        7.97      2.19 o
  -7  -5   3       17.62       27.53      3.60 o
  -6  -5   3       73.05       78.13      4.89 o
  -5  -5   3      254.01      253.29      8.09 o
  -4  -5   3        7.11        6.26      1.42 o
  -3  -5   3     1411.80     1332.17     36.63 o
  -2  -5   3      529.32      530.41     15.77 o
  -1  -5   3        9.92       13.03      0.94 o
   0  -5   3      837.09      926.97     21.79 o
   1  -5   3       52.89       45.88      1.61 o
   2  -5   3      528.24      573.53     13.63 o
   3  -5   3      130.46      155.39      4.03 o
   4  -5   3       19.24       16.84      1.73 o
   5  -5   3      129.56      124.15      4.40 o
   6  -5   3        4.91        4.11      1.48 o
   7  -5   3       77.64       81.24      3.85 o
   8  -5   3      124.82      134.61      5.50 o
  -7  -4   3       72.31       79.50      6.95 o
  -6  -4   3        3.93        5.11      3.06 o
  -5  -4   3      599.30      578.84     16.66 o
  -4  -4   3      326.75      307.67      9.27 o
  -3  -4   3      121.69      123.84      5.52 o
  -2  -4   3      166.52      159.55      4.95 o
  -1  -4   3     2171.99     2360.59     54.65 o
   0  -4   3        4.52        5.43      0.56 o
   1  -4   3       97.34      119.91      3.69 o
   2  -4   3     1729.52     1743.21     40.47 o
   3  -4   3     1422.43     1375.62     32.05 o
   4  -4   3     1643.98     1645.27     44.54 o
   5  -4   3     1108.32     1138.22     31.27 o
   6  -4   3       70.19       67.52      3.20 o
   7  -4   3      173.81      177.76      6.28 o
   8  -4   3       16.15       15.84      2.34 o
  -7  -3   3       10.24       12.60      2.89 o
  -6  -3   3       89.96       79.50      7.35 o
  -5  -3   3        6.05        8.61      2.25 o
  -4  -3   3     2186.03     2134.49     58.16 o
  -3  -3   3     3421.21     3509.73     80.98 o
  -2  -3   3     6530.92     6800.58    183.05 o
  -1  -3   3     4150.96     4237.61    140.33 o
   0  -3   3    14826.47    15573.78    418.29 o
   1  -3   3     2466.75     2851.92     65.88 o
   2  -3   3      394.80      410.09      9.75 o
   3  -3   3     1514.07     1720.86     39.96 o
   4  -3   3     1151.37     1196.94     32.60 o
   5  -3   3       49.22       49.37      2.43 o
   6  -3   3       15.77       19.35      1.96 o
   7  -3   3        0.71       -0.68      1.65 o
   8  -3   3        0.22        5.16      2.73 o
  -8  -2   3      265.80      263.28     24.11 o
  -7  -2   3      234.95      213.49      9.24 o
  -6  -2   3       31.76       30.18      3.02 o
  -5  -2   3      373.99      375.87     23.08 o
  -4  -2   3      315.18      285.99      7.18 o
  -3  -2   3     2807.77     3267.61     75.52 o
  -2  -2   3      542.44      577.04     13.56 o
  -1  -2   3     1054.60     1090.55     29.63 o
   0  -2   3     1278.69     1334.46     32.38 o
   1  -2   3      739.25      749.73     20.43 o
   2  -2   3        6.56       11.76      1.71 o
   3  -2   3       43.15       26.62      1.16 o
   4  -2   3     1158.81     1142.88     31.10 o
   5  -2   3      416.31      418.87     12.79 o
   6  -2   3      815.41      819.48     26.60 o
   7  -2   3       78.54       82.05      3.91 o
   8  -2   3        0.07       -1.95      2.55 o
  -8  -1   3        9.89        6.56      2.73 o
  -7  -1   3        6.23        4.69      2.44 o
  -6  -1   3        1.75        2.92      1.86 o
  -5  -1   3       27.71       20.73      2.31 o
  -4  -1   3       24.61       20.18      1.89 o
  -3  -1   3       60.92       44.58      1.53 o
  -2  -1   3      143.76      120.97      3.15 o
  -1  -1   3     2036.58     2133.14     49.29 o
   0  -1   3     1537.49     1625.75     55.16 o
   1  -1   3     3604.38     3872.51     89.36 o
   2  -1   3      320.51      312.76      7.50 o
   3  -1   3     1875.07     2084.08     48.43 o
   4  -1   3      334.76      305.05      8.96 o
   5  -1   3      600.64      577.40     16.26 o
   6  -1   3      373.21      366.37     12.64 o
   7  -1   3      130.34      142.57      6.78 o
   8  -1   3       21.14       20.02      4.49 o
  -8   0   3      134.13      121.30      6.50 o
  -7   0   3      132.11      130.38      6.36 o
  -6   0   3      519.12      466.96     16.90 o
  -5   0   3      345.82      321.57      9.42 o
  -4   0   3      374.38      432.17     10.46 o
  -3   0   3        4.01        3.33      0.61 o
  -2   0   3     8355.34     9013.23    207.65 o
  -1   0   3    13690.52    14954.72    344.67 o
   0   0   3     1175.82     1163.88     27.04 o
   1   0   3     1466.36     1491.10     34.55 o
   2   0   3      640.30      705.05     16.59 o
   3   0   3       22.78       29.41      1.47 o
   4   0   3      203.66      207.03      6.36 o
   5   0   3      431.26      421.48     12.25 o
   6   0   3      115.10      112.81      6.54 o
   7   0   3       37.40       41.04      3.60 o
   8   0   3        1.99        0.82      4.09 o
  -8   1   3      131.89      143.55      7.07 o
  -7   1   3      673.72      668.32     23.97 o
  -6   1   3      655.45      647.07     18.21 o
  -5   1   3      880.95      938.33     25.68 o
  -4   1   3      459.65      446.14     10.76 o
  -3   1   3     1792.70     2041.70     47.41 o
  -2   1   3       66.08       57.90      1.68 o
  -1   1   3      439.23      443.14     10.41 o
   0   1   3     3242.37     3379.28     78.03 o
   1   1   3     1707.57     1732.30     40.16 o
   2   1   3      255.36      292.94      7.15 o
   3   1   3      129.93      148.03      3.98 o
   4   1   3      524.49      521.04     12.66 o
   5   1   3      212.72      209.59      7.32 o
   6   1   3      527.96      525.29     19.06 o
   7   1   3      274.05      268.90     11.12 o
  -8   2   3       82.17       85.95      5.72 o
  -7   2   3       23.45       22.70      2.73 o
  -6   2   3       50.97       51.09      2.57 o
  -5   2   3       14.36       13.81      1.38 o
  -4   2   3       45.67       56.53      1.97 o
  -3   2   3       74.44       61.72      1.93 o
  -2   2   3      703.40      703.06     16.48 o
  -1   2   3      745.35      722.92     16.89 o
   0   2   3    11424.89    11575.26    326.11 o
   1   2   3     1123.16     1086.13     25.37 o
   2   2   3     1447.47     1420.20     33.22 o
   3   2   3      787.17      760.96     18.17 o
   4   2   3      105.29      106.63      3.41 o
   5   2   3       14.51       12.63      2.31 o
   6   2   3        2.78        2.52      2.44 o
   7   2   3       17.63       16.60      3.31 o
  -9   3   3       30.79       43.72      5.72 o
  -8   3   3      108.11      115.64      6.21 o
  -7   3   3      537.86      555.35     18.03 o
  -6   3   3     1218.90     1231.35     33.69 o
  -5   3   3     1531.81     1549.94     42.03 o
  -4   3   3     1254.49     1344.74     31.49 o
  -3   3   3      162.94      156.60      4.09 o
  -2   3   3      102.06      106.40      2.80 o
  -1   3   3       89.56       97.46      2.64 o
   0   3   3       92.56       72.11      2.11 o
   1   3   3     2555.45     2773.21     64.15 o
   2   3   3     1085.10     1046.14     24.65 o
   3   3   3      348.36      354.95      8.88 o
   4   3   3      149.58      165.53      4.89 o
   5   3   3        0.15        0.20      2.66 o
   6   3   3       94.57       93.39      5.49 o
   7   3   3       59.57       72.52      5.31 o
  -9   4   3       36.03       46.58      5.72 o
  -8   4   3       24.46       22.22      3.02 o
  -7   4   3        7.94        5.44      1.62 o
  -6   4   3        2.52        0.88      1.29 o
  -5   4   3      237.60      244.25      7.38 o
  -4   4   3      277.63      296.45      7.40 o
  -3   4   3       61.60       46.19      1.68 o
  -2   4   3     1798.79     1939.87     45.01 o
  -1   4   3     1613.03     1707.53     45.51 o
   0   4   3      499.21      485.18     11.59 o
   1   4   3     1109.92     1156.36     27.10 o
   2   4   3     1507.68     1551.02     36.34 o
   3   4   3      703.82      654.20     15.77 o
   4   4   3       19.15       19.50      2.03 o
   5   4   3        8.20        4.23      2.44 o
   6   4   3       17.95       18.76      3.31 o
  -8   5   3       15.93       17.11      2.19 o
  -7   5   3        8.07        9.81      1.96 o
  -6   5   3       17.45       15.94      2.02 o
  -5   5   3      473.26      500.70     14.14 o
  -4   5   3      797.36      815.41     19.29 o
  -3   5   3      842.48      877.10     20.68 o
  -2   5   3        4.04        5.54      1.01 o
  -1   5   3      105.80      107.17      3.58 o
   0   5   3     1146.15     1209.06     28.38 o
   1   5   3      214.02      197.60      5.25 o
   2   5   3      793.61      774.29     18.53 o
   3   5   3      884.28      892.55     24.92 o
   4   5   3      694.54      672.34     19.30 o
   5   5   3      186.75      191.43      8.52 o
   6   5   3        0.18       -0.71      2.73 o
  -8   6   3        0.25       -1.25      2.26 o
  -7   6   3        4.36        4.63      2.15 o
  -6   6   3      148.68      163.08      7.56 o
  -5   6   3      234.41      225.14      8.65 o
  -4   6   3      251.16      246.13      7.30 o
  -3   6   3     1772.28     1738.77     46.45 o
  -2   6   3      586.15      528.34     14.69 o
  -1   6   3     1345.51     1314.99     35.36 o
   0   6   3      344.77      332.69      9.65 o
   1   6   3       61.70       62.81      3.54 o
   2   6   3        5.13        3.84      1.38 o
   3   6   3        7.27        8.56      2.45 o
   4   6   3      148.20      146.85      6.78 o
   5   6   3        2.35       -3.68      3.68 o
  -8   7   3       84.51       96.76      5.47 o
  -7   7   3       15.63       17.98      2.60 o
  -6   7   3       13.24        8.53      2.15 o
  -5   7   3       55.33       52.33      3.31 o
  -4   7   3      513.67      491.40     13.83 o
  -3   7   3       56.91       55.55      2.49 o
  -2   7   3       61.66       58.05      2.63 o
  -1   7   3       11.78       12.54      1.51 o
   0   7   3       14.62       14.16      1.62 o
   1   7   3     1087.43     1062.71     49.99 o
   2   7   3      354.12      339.59     12.71 o
   3   7   3      172.95      174.22      7.65 o
   4   7   3      485.97      521.99     18.92 o
   5   7   3       71.33       78.04      7.76 o
  -8   8   3       17.95       19.79      3.31 o
  -7   8   3       16.95       13.72      3.47 o
  -6   8   3      125.13      110.22      5.47 o
  -5   8   3       21.09       22.48      2.66 o
  -4   8   3      621.03      623.87     27.06 o
  -3   8   3      463.30      423.83     19.30 o
  -2   8   3      807.01      737.85     20.43 o
  -1   8   3     1088.31     1013.77     27.81 o
   0   8   3      407.85      378.41     18.51 o
   1   8   3      130.91      115.57      5.63 o
   2   8   3        0.57        3.27      2.31 o
   3   8   3       88.18       94.52      5.47 o
   4   8   3       63.26       70.91      6.54 o
  -8   9   3       32.33       40.45      5.72 o
  -7   9   3       96.92       88.97      6.74 o
  -6   9   3      135.84      115.29      5.76 o
  -5   9   3       94.88       94.75      5.00 o
  -4   9   3       26.47       21.48      2.75 o
  -3   9   3       52.37       59.96      3.02 o
  -2   9   3        3.28        5.10      1.62 o
  -1   9   3      224.47      226.29     15.93 o
   0   9   3       66.44       68.27      3.34 o
   1   9   3       13.48       13.43      2.60 o
   2   9   3        2.13        1.23      2.60 o
   3   9   3       59.04       54.81      4.47 o
   4   9   3        2.33        3.27      4.09 o
  -7  10   3        7.47        9.51      5.72 o
  -6  10   3        5.70        7.94      2.55 o
  -5  10   3        8.67        9.08      2.86 o
  -4  10   3       18.82       18.79      2.60 o
  -3  10   3      109.90      104.67      4.41 o
  -2  10   3      221.64      209.69      7.06 o
  -1  10   3       16.08       15.86      2.02 o
   0  10   3       16.36       15.86      4.29 o
   1  10   3       98.81      108.35      5.87 o
   2  10   3        0.14       -0.45      2.73 o
   3  10   3       24.98       23.99      3.76 o
  -6  11   3        5.04        6.86      2.64 o
  -5  11   3        5.79        6.47      2.64 o
  -4  11   3        2.12       -0.03      1.77 o
  -3  11   3        3.42        1.29      1.94 o
  -2  11   3      202.17      205.84      7.16 o
  -1  11   3      180.84      186.82      6.57 o
   0  11   3      110.03      115.18     13.28 o
   1  11   3      140.53      143.60      7.36 o
   2  11   3       26.34       22.47      5.31 o
  -6  12   3       76.35       78.44      6.54 o
  -5  12   3       16.21       16.99      2.94 o
  -4  12   3       34.89       36.55      3.22 o
  -3  12   3       33.06       35.20      3.04 o
  -2  12   3        2.18        1.16      2.11 o
  -1  12   3        1.38        1.43      2.89 o
   0  12   3       10.24       10.42      3.47 o
  -4  13   3        1.51       -1.39      2.72 o
  -3  13   3        8.50        6.47      2.40 o
  -2  13   3        5.44        7.64      3.31 o
   1 -15   4       54.63       59.65      6.95 o
   2 -15   4        0.59        1.81      4.90 o
   3 -15   4        1.95        4.49      5.72 o
   5 -15   4        7.59       13.07      4.49 o
   0 -14   4       18.27       22.16      5.31 o
   1 -14   4        1.67        4.44      3.02 o
   2 -14   4       21.32       28.25      3.83 o
   3 -14   4        0.01        3.68      4.90 o
   4 -14   4        1.67        5.26      3.02 o
   5 -14   4       52.32       56.32      6.13 o
  -2 -13   4        3.16        3.59      3.31 o
  -1 -13   4        6.40        7.56      3.18 o
   0 -13   4      202.37      216.76      9.52 o
   1 -13   4       16.64       15.74      4.09 o
   2 -13   4       22.45       28.67      3.53 o
   3 -13   4       16.85       17.12      2.34 o
   4 -13   4        0.16        4.67      2.64 o
   5 -13   4       43.31       41.10      8.58 o
   6 -13   4       37.14       37.15      3.89 o
  -3 -12   4       28.37       28.27      3.89 o
  -2 -12   4      181.30      193.40      8.78 o
  -1 -12   4       19.45       30.20      3.47 o
   0 -12   4       73.58       88.63      5.18 o
   1 -12   4      260.62      261.66     10.52 o
   2 -12   4       77.50       87.58      5.00 o
   3 -12   4      106.05       99.13      4.21 o
   4 -12   4       14.66       13.55      2.85 o
   5 -12   4        6.02        3.87      2.44 o
   6 -12   4        2.78       -2.26      2.26 o
   7 -12   4        9.39       -1.23      4.49 o
  -4 -11   4       58.78       63.74      6.54 o
  -3 -11   4       61.31       63.07      4.76 o
  -2 -11   4        7.29        7.72      2.73 o
  -1 -11   4        3.64        3.08      3.68 o
   0 -11   4      187.99      188.61     18.18 o
   1 -11   4       32.22       34.49      3.14 o
   2 -11   4       39.66       41.64      2.54 o
   3 -11   4       26.38       24.94      2.32 o
   4 -11   4       12.15       12.22      2.44 o
   5 -11   4       13.67       15.94      2.60 o
   6 -11   4       38.21       34.15      7.97 o
   7 -11   4       27.63       33.36      3.76 o
  -5 -10   4       55.80       71.91      6.95 o
  -4 -10   4        1.52        0.00      2.60 o
  -3 -10   4        5.21        2.50      2.44 o
  -2 -10   4        6.76        5.52      2.66 o
  -1 -10   4       23.69       29.64      3.02 o
   0 -10   4      219.81      238.77     26.97 o
   1 -10   4       75.13       77.15      3.23 o
   2 -10   4     1638.87     1607.08     43.30 o
   3 -10   4        3.24        4.16      2.81 o
   4 -10   4       65.55       61.81      3.89 o
   5 -10   4       11.40       10.62      2.31 o
   6 -10   4        5.14        2.81      4.29 o
   7 -10   4       76.90       81.16      7.35 o
   8 -10   4       11.38       20.02      5.31 o
  -5  -9   4      124.36      117.85      5.18 o
  -4  -9   4      134.86      137.40      5.42 o
  -3  -9   4      256.06      249.29     16.26 o
  -2  -9   4      130.60      108.82      4.47 o
  -1  -9   4       28.25       25.17      1.92 o
   0  -9   4      124.31      122.90      7.01 o
   1  -9   4       38.04       39.42      2.36 o
   2  -9   4     1236.09     1281.97     30.27 o
   3  -9   4      378.82      350.26      8.83 o
   4  -9   4      365.76      371.76     10.93 o
   5  -9   4       39.48       36.86      2.36 o
   6  -9   4       29.33       27.14      3.31 o
   7  -9   4        2.30        2.04      2.12 o
   8  -9   4        0.89        8.17      4.49 o
  -6  -8   4       48.70       54.34      6.13 o
  -5  -8   4       74.88       72.57      5.84 o
  -4  -8   4      168.78      167.89      6.75 o
  -3  -8   4      630.07      582.25     22.62 o
  -2  -8   4      262.23      244.42     11.24 o
  -1  -8   4      284.57      293.24      8.80 o
   0  -8   4        7.71        8.51      1.03 o
   1  -8   4       19.67       20.74      1.80 o
   2  -8   4      595.10      606.59     14.59 o
   3  -8   4        7.43        7.86      1.06 o
   4  -8   4       23.06       22.61      1.89 o
   5  -8   4       45.23       47.23      2.59 o
   6  -8   4        0.15        0.54      1.65 o
   7  -8   4       57.25       66.80      5.34 o
   8  -8   4       57.66       73.58      4.08 o
  -6  -7   4        0.05       -2.28      2.44 o
  -5  -7   4      136.90      129.29      5.63 o
  -4  -7   4       13.76       20.18      2.12 o
  -3  -7   4      132.96      122.78      4.67 o
  -2  -7   4       10.02       10.18      1.42 o
  -1  -7   4      266.48      272.25      8.18 o
   0  -7   4        3.51        1.43      0.72 o
   1  -7   4      221.02      214.62      5.60 o
   2  -7   4     2199.30     2343.70     54.50 o
   3  -7   4     2085.69     2067.79     48.18 o
   4  -7   4      717.18      675.65     18.78 o
   5  -7   4      722.53      727.00     20.35 o
   6  -7   4      271.70      267.19      8.41 o
   7  -7   4       25.82       21.78      3.21 o
   8  -7   4        0.15       -1.55      2.52 o
  -6  -6   4       29.87       29.94      6.33 o
  -5  -6   4       87.52       79.75      4.03 o
  -4  -6   4      477.89      428.19     15.98 o
  -3  -6   4     1893.02     1811.84     49.60 o
  -2  -6   4     7191.09     7264.38    195.94 o
  -1  -6   4     1589.02     1618.65     37.76 o
   0  -6   4      218.77      205.29      5.25 o
   1  -6   4     1763.26     1924.41     44.86 o
   2  -6   4     1416.08     1587.98     37.05 o
   3  -6   4      578.72      613.66     14.70 o
   4  -6   4      215.32      226.35      6.92 o
   5  -6   4       11.07       12.10      3.04 o
   6  -6   4      173.67      172.49      7.59 o
   7  -6   4        3.41        5.03      1.96 o
   8  -6   4        0.14        0.70      2.10 o
  -7  -5   4      410.85      395.13     15.60 o
  -6  -5   4      119.90      109.67      5.92 o
  -5  -5   4       57.79       51.18      2.90 o
  -4  -5   4        8.51       11.51      1.65 o
  -3  -5   4      302.52      299.02      8.88 o
  -2  -5   4       14.37       11.80      1.36 o
  -1  -5   4      390.68      422.15     10.15 o
   0  -5   4      677.25      771.94     18.17 o
   1  -5   4      210.46      230.66      5.76 o
   2  -5   4      121.36      150.53      3.98 o
   3  -5   4       84.37       70.84      2.23 o
   4  -5   4      603.81      580.10     19.91 o
   5  -5   4      229.57      217.85      6.92 o
   6  -5   4      159.56      149.36      5.34 o
   7  -5   4      112.47      116.85      4.79 o
   8  -5   4        2.38        3.53      2.25 o
  -7  -4   4        1.67        3.53      2.73 o
  -6  -4   4       44.28       44.47      3.60 o
  -5  -4   4       74.64       65.52      3.14 o
  -4  -4   4      185.32      181.94      5.89 o
  -3  -4   4     1069.58     1129.22     31.04 o
  -2  -4   4      168.42      139.84      4.48 o
  -1  -4   4      654.29      669.49     15.76 o
   0  -4   4     5635.00     6285.02    144.98 o
   1  -4   4        7.64        9.34      1.75 o
   2  -4   4      277.25      282.11      6.84 o
   3  -4   4     1188.04     1367.46     32.00 o
   4  -4   4      617.57      578.23     16.11 o
   5  -4   4      706.76      701.99     19.64 o
   6  -4   4      191.23      189.12      6.44 o
   7  -4   4      191.20      199.19      6.92 o
   8  -4   4      138.03      163.80      6.21 o
  -7  -3   4      199.17      189.14      8.52 o
  -6  -3   4      587.30      517.23     18.92 o
  -5  -3   4      853.07      849.34     23.89 o
  -4  -3   4        2.67        2.18      1.18 o
  -3  -3   4       64.24       53.58      1.82 o
  -2  -3   4     4756.15     5087.86    137.15 o
  -1  -3   4     2299.90     2328.82     53.94 o
   0  -3   4    10169.92    10549.60    242.66 o
   1  -3   4      546.06      566.29     13.42 o
   2  -3   4     2887.95     3116.09     72.06 o
   3  -3   4      968.00     1068.37     25.06 o
   4  -3   4       84.35       88.94      3.38 o
   5  -3   4      596.18      608.68     17.13 o
   6  -3   4       54.40       46.70      3.59 o
   7  -3   4       37.11       37.48      2.74 o
   8  -3   4        6.80        8.07      3.06 o
  -8  -2   4       33.64       40.68      4.30 o
  -7  -2   4      232.14      222.09      9.53 o
  -6  -2   4        8.13        8.58      2.15 o
  -5  -2   4      884.59      877.15     24.44 o
  -4  -2   4       80.92       87.37      2.62 o
  -3  -2   4      127.82      155.78      4.06 o
  -2  -2   4       43.59       64.18      2.36 o
  -1  -2   4      572.62      594.04     13.98 o
   0  -2   4     4351.13     4663.66    107.47 o
   1  -2   4     1434.02     1482.88     39.90 o
   2  -2   4      311.29      329.77      7.96 o
   3  -2   4       54.28       67.12      2.12 o
   4  -2   4       76.44       76.00      3.07 o
   5  -2   4     1049.84     1023.03     28.20 o
   6  -2   4      498.75      507.11     14.77 o
   7  -2   4      236.39      233.20      7.78 o
   8  -2   4       34.00       35.95      5.31 o
  -8  -1   4        0.65        2.21      2.73 o
  -7  -1   4        1.96       -0.87      2.15 o
  -6  -1   4       36.89       29.55      2.73 o
  -5  -1   4      192.64      179.25     15.32 o
  -4  -1   4        4.04        4.85      0.78 o
  -3  -1   4      757.23      813.79     19.13 o
  -2  -1   4     1347.89     1337.15     31.08 o
  -1  -1   4     3675.72     3843.27     88.84 o
   0  -1   4     9622.23     9746.92    259.53 o
   1  -1   4     1159.90     1090.60     25.41 o
   2  -1   4     5101.80     5282.01    121.87 o
   3  -1   4      741.65      635.69     15.16 o
   4  -1   4      382.06      369.48     10.68 o
   5  -1   4      484.49      449.06     13.04 o
   6  -1   4       19.70       20.66      2.12 o
   7  -1   4      103.81       92.74      5.34 o
   8  -1   4       15.35       16.34      4.09 o
  -8   0   4      203.19      195.49      8.81 o
  -7   0   4      446.42      459.61     17.04 o
  -6   0   4      630.84      641.35     22.82 o
  -5   0   4     1356.09     1357.81     36.67 o
  -4   0   4      981.21      983.07     23.06 o
  -3   0   4     1459.68     1618.00     37.65 o
  -2   0   4       79.04       86.06      2.40 o
  -1   0   4     4295.24     4681.78    108.18 o
   0   0   4     5393.87     5677.44    130.95 o
   1   0   4      226.79      217.07      5.31 o
   2   0   4     1852.80     2026.22     47.05 o
   3   0   4      155.47      149.49      4.03 o
   4   0   4       42.79       46.34      2.19 o
   5   0   4      420.91      407.91     12.01 o
   6   0   4       66.81       79.35      3.77 o
   7   0   4      140.00      131.96      7.97 o
  -8   1   4      159.83      151.44     12.46 o
  -7   1   4       12.57       12.24      2.44 o
  -6   1   4       60.42       60.39      2.81 o
  -5   1   4      147.82      149.20      4.78 o
  -4   1   4      523.73      544.35     13.06 o
  -3   1   4     1083.25     1244.45     29.09 o
  -2   1   4      329.39      339.76      8.11 o
  -1   1   4      127.94      131.85      4.25 o
   0   1   4     2708.11     2956.88     68.38 o
   1   1   4     4302.92     4712.13    108.75 o
   2   1   4     2481.19     2447.96     56.86 o
   3   1   4      264.06      238.10      6.84 o
   4   1   4      560.75      521.32     16.56 o
   5   1   4       22.28       19.68      1.96 o
   6   1   4        3.49        0.61      3.47 o
   7   1   4      110.83      115.04      6.34 o
  -8   2   4        2.42        5.84      2.44 o
  -7   2   4        0.32        0.29      1.96 o
  -6   2   4       70.40       65.96      3.05 o
  -5   2   4      957.10      978.85     26.79 o
  -4   2   4     1256.35     1268.54     29.75 o
  -3   2   4      541.82      534.23     14.54 o
  -2   2   4      698.32      715.77     16.84 o
  -1   2   4      741.50      756.68     20.28 o
   0   2   4      342.88      405.85      9.75 o
   1   2   4       29.59       21.82      2.18 o
   2   2   4     1587.04     1656.17     38.63 o
   3   2   4      739.33      721.46     17.20 o
   4   2   4      448.91      466.56     13.51 o
   5   2   4      701.10      672.77     23.68 o
   6   2   4       12.45       12.23      2.89 o
   7   2   4        1.88        1.66      4.29 o
  -9   3   4       18.02       11.85      4.09 o
  -8   3   4        1.00       -1.46      3.47 o
  -7   3   4       19.72       23.73      2.03 o
  -6   3   4        7.83       12.35      2.53 o
  -5   3   4      409.07      405.53     11.70 o
  -4   3   4      523.63      534.26     12.86 o
  -3   3   4     2952.62     3079.39     71.34 o
  -2   3   4      891.72      917.74     21.49 o
  -1   3   4       14.11        8.87      0.79 o
   0   3   4      247.05      247.06      6.12 o
   1   3   4        2.35        3.98      0.75 o
   2   3   4      632.88      606.49     14.60 o
   3   3   4      451.46      420.31     10.42 o
   4   3   4       17.35       22.60      1.73 o
   5   3   4       50.93       43.56      3.47 o
   6   3   4       16.13       14.98      5.92 o
  -9   4   4      102.79      124.61      9.40 o
  -8   4   4      152.99      161.12      7.51 o
  -7   4   4      144.50      147.38      5.33 o
  -6   4   4       24.56       20.75      1.86 o
  -5   4   4        2.20        2.45      1.44 o
  -4   4   4      527.65      506.72     12.20 o
  -3   4   4     1228.89     1248.43     29.25 o
  -2   4   4      860.73      905.92     21.23 o
  -1   4   4       20.09       25.86      1.86 o
   0   4   4       11.80       17.91      1.24 o
   1   4   4      424.73      472.18     11.54 o
   2   4   4      985.26     1002.48     23.68 o
   3   4   4      458.65      441.23     17.87 o
   4   4   4     1327.71     1428.91     39.54 o
   5   4   4      350.12      368.88     23.08 o
   6   4   4      112.86      119.11      6.78 o
  -8   5   4        4.05        1.23      2.31 o
  -7   5   4       45.70       38.81      4.09 o
  -6   5   4      153.55      148.99      6.34 o
  -5   5   4       20.35       20.16      2.15 o
  -4   5   4       20.71       16.69      1.48 o
  -3   5   4      717.39      663.59     21.84 o
  -2   5   4     1619.16     1591.59     42.60 o
  -1   5   4     1337.10     1182.50     31.83 o
   0   5   4     1259.18     1201.77     32.38 o
   1   5   4      223.60      212.42      8.58 o
   2   5   4       33.34       34.20      1.78 o
   3   5   4       66.25       70.82      3.30 o
   4   5   4      200.57      224.36      7.47 o
   5   5   4       99.31       96.83      8.17 o
   6   5   4       31.43       31.05      5.31 o
  -8   6   4       87.28       96.98     10.01 o
  -7   6   4      202.93      188.38      7.78 o
  -6   6   4      188.53      170.39      7.07 o
  -5   6   4       60.02       61.19      3.60 o
  -4   6   4        0.49       -1.08      1.08 o
  -3   6   4      192.68      194.36      5.97 o
  -2   6   4      362.85      324.68      9.41 o
  -1   6   4      348.84      329.02      9.65 o
   0   6   4      534.29      477.40     16.42 o
   1   6   4       78.86       79.72      3.29 o
   2   6   4       85.16       78.07      3.54 o
   3   6   4       93.47      102.25      5.49 o
   4   6   4       44.57       49.48      3.89 o
   5   6   4       77.36       86.21      7.76 o
  -8   7   4       43.22       41.26      5.72 o
  -7   7   4      107.03       97.46      5.18 o
  -6   7   4        5.75        4.39      2.15 o
  -5   7   4       27.62       26.52      2.73 o
  -4   7   4      244.38      257.70     11.82 o
  -3   7   4        1.26       -0.50      1.24 o
  -2   7   4      299.47      283.85      8.47 o
  -1   7   4      245.61      218.11      8.27 o
   0   7   4      523.90      534.36     18.33 o
   1   7   4        9.88       13.29      1.73 o
   2   7   4      109.26      108.62      5.63 o
   3   7   4       78.43       92.07      5.20 o
   4   7   4       71.53       81.88      5.05 o
  -8   8   4        4.32        4.47      2.85 o
  -7   8   4        2.95        4.06      2.44 o
  -6   8   4       41.62       35.68      3.14 o
  -5   8   4      269.24      263.19     10.10 o
  -4   8   4      150.62      151.98      6.74 o
  -3   8   4       25.15       31.89      2.15 o
  -2   8   4      109.53      109.33      4.25 o
  -1   8   4      917.04      881.79     24.35 o
   0   8   4      644.90      629.13     17.76 o
   1   8   4      368.42      391.68     17.21 o
   2   8   4      138.72      139.65     10.62 o
   3   8   4       15.58       12.13      3.47 o
   4   8   4        0.19        0.00      4.09 o
  -7   9   4       58.14       65.27      5.92 o
  -6   9   4      121.74      120.69      7.15 o
  -5   9   4      228.24      209.88      8.49 o
  -4   9   4      242.79      233.21      7.37 o
  -3   9   4       41.42       42.46      2.63 o
  -2   9   4       20.64       18.46      2.05 o
  -1   9   4       12.87        9.34      1.77 o
   0   9   4       10.24        8.91      1.86 o
   1   9   4      132.44      130.52      6.63 o
   2   9   4       58.86       56.98      4.70 o
   3   9   4        1.97        1.43      3.88 o
  -7  10   4        0.24        1.43      3.47 o
  -6  10   4        0.88       -2.26      2.26 o
  -5  10   4       12.64        8.32      2.64 o
  -4  10   4        0.84        1.16      1.77 o
  -3  10   4       27.60       26.42      2.30 o
  -2  10   4      148.38      132.73      5.20 o
  -1  10   4       90.59       88.93      4.06 o
   0  10   4      147.93      138.70      7.76 o
   1  10   4       67.79       69.04      4.76 o
   2  10   4      118.38      131.92      7.97 o
  -6  11   4      105.90       98.81      6.54 o
  -5  11   4       75.05       82.19      5.10 o
  -4  11   4       90.62       90.06      4.19 o
  -3  11   4       97.25       94.09      4.29 o
  -2  11   4        4.28        2.10      2.85 o
  -1  11   4        1.41       -1.38      2.25 o
   0  11   4       30.68       36.61      6.54 o
   1  11   4       39.17       46.37      4.33 o
  -5  12   4       10.01        7.54      3.02 o
  -4  12   4        3.09        3.75      2.19 o
  -3  12   4       22.81       23.96      2.83 o
  -2  12   4       44.49       46.96      4.81 o
  -1  12   4        2.11       -0.04      3.02 o
   0  12   4        0.73        0.82      4.49 o
  -4  13   4       18.65       17.98      4.09 o
  -3  13   4        0.54        2.68      2.94 o
   1 -15   5       61.77       66.14      5.34 o
   2 -15   5       76.27       87.41      7.56 o
   3 -15   5       14.61       12.26      6.13 o
   4 -15   5       85.81       69.05      8.58 o
   5 -15   5        0.15        1.63      3.68 o
  -1 -14   5       28.05       29.15      4.33 o
   0 -14   5       13.50       24.91      3.89 o
   1 -14   5        0.57       -0.34      2.73 o
   2 -14   5        2.46        9.30      3.88 o
   3 -14   5        3.03        7.76      4.90 o
   4 -14   5       30.66       26.85      3.53 o
   5 -14   5        2.12        3.74      2.94 o
  -2 -13   5       24.29       25.07      3.72 o
  -1 -13   5        9.46       21.97      4.29 o
   0 -13   5       88.26       94.41     11.44 o
   1 -13   5       88.88      109.11     10.62 o
   2 -13   5      113.58      123.13      7.97 o
   3 -13   5      294.90      278.32     11.05 o
   4 -13   5        0.72        3.09      2.55 o
   5 -13   5        0.72        1.59      3.06 o
   6 -13   5        3.97        6.13      4.29 o
  -3 -12   5       62.34       71.31      5.34 o
  -2 -12   5      186.33      197.60      8.96 o
  -1 -12   5        2.33        1.02      2.60 o
   0 -12   5        3.20        3.70      2.44 o
   1 -12   5       41.63       46.37      5.31 o
   2 -12   5       71.94       70.40      4.42 o
   3 -12   5        3.39        6.02      2.05 o
   4 -12   5      138.25      126.00      8.58 o
   5 -12   5        6.78        4.49      2.86 o
   6 -12   5        2.35       -2.45      3.27 o
   7 -12   5       18.45       13.89      4.90 o
  -4 -11   5       95.13       90.81      5.76 o
  -3 -11   5        8.45       10.42      2.89 o
  -2 -11   5       22.78       17.33      3.02 o
  -1 -11   5        5.16        2.28      2.86 o
   0 -11   5       39.15       31.73      3.02 o
   1 -11   5        2.81        2.32      2.66 o
   2 -11   5       20.44       22.95      2.10 o
   3 -11   5        8.50       14.26      2.30 o
   4 -11   5        1.15        3.16      2.15 o
   5 -11   5        0.71        0.14      2.15 o
   6 -11   5        5.15        3.87      3.68 o
   7 -11   5       54.12       61.72      4.62 o
  -5 -10   5        0.49        6.54      4.09 o
  -4 -10   5       37.86       45.79      4.18 o
  -3 -10   5       45.02       50.81      3.18 o
  -2 -10   5      105.68       89.50      4.00 o
  -1 -10   5      120.93      115.60      7.79 o
   0 -10   5       49.21       50.18      3.55 o
   1 -10   5      149.58      156.33      4.62 o
   2 -10   5       71.85       79.00      5.54 o
   3 -10   5     1761.56     1758.38     41.39 o
   4 -10   5     1005.47      995.61     33.36 o
   5 -10   5       41.40       46.50      3.60 o
   6 -10   5      112.13      113.59      5.78 o
   7 -10   5       25.29       31.72      3.60 o
  -5  -9   5        3.38        8.38      3.03 o
  -4  -9   5       55.64       54.51      4.58 o
  -3  -9   5      447.29      441.80     13.29 o
  -2  -9   5      531.12      523.16     15.25 o
  -1  -9   5     1033.55     1036.29     34.32 o
   0  -9   5      174.82      160.90      6.50 o
   1  -9   5       22.75       19.24      1.44 o
   2  -9   5        0.66        0.66      1.59 o
   3  -9   5      193.94      177.05      4.89 o
   4  -9   5       61.04       52.01      2.67 o
   5  -9   5       19.78       24.10      2.19 o
   6  -9   5        2.52       -1.69      1.72 o
   7  -9   5        1.01        1.23      2.70 o
   8  -9   5       22.04       31.82      4.90 o
  -6  -8   5       54.03       73.95      6.95 o
  -5  -8   5        4.15       -1.52      2.03 o
  -4  -8   5       17.35       18.24      2.27 o
  -3  -8   5        9.61        8.42      1.77 o
  -2  -8   5        8.17       10.14      2.78 o
  -1  -8   5       38.85       36.12      2.10 o
   0  -8   5       11.78       11.30      1.03 o
   1  -8   5       39.46       42.57      1.82 o
   2  -8   5       13.59       13.89      1.27 o
   3  -8   5      311.04      316.47      8.01 o
   4  -8   5      153.68      149.87      5.03 o
   5  -8   5      309.04      294.74      9.04 o
   6  -8   5      129.98      125.07      7.02 o
   7  -8   5       88.89       99.40      4.56 o
   8  -8   5        2.21        3.80      2.51 o
  -6  -7   5       17.61       15.45      3.02 o
  -5  -7   5       24.92       21.28      2.80 o
  -4  -7   5      173.46      175.32      6.13 o
  -3  -7   5      249.54      256.27      8.02 o
  -2  -7   5      618.21      608.00     17.30 o
  -1  -7   5     1518.95     1588.00     43.47 o
   0  -7   5     1321.49     1422.16     33.27 o
   1  -7   5      939.51      994.77     23.52 o
   2  -7   5      114.40      116.47      3.46 o
   3  -7   5      124.58      125.60      4.01 o
   4  -7   5       39.57       39.03      2.19 o
   5  -7   5      115.59      117.40      4.40 o
   6  -7   5      465.73      504.69     14.78 o
   7  -7   5       18.33       15.70      2.36 o
   8  -7   5      156.01      171.84      6.68 o
  -7  -6   5       96.17       89.48      7.76 o
  -6  -6   5      181.25      159.87     12.67 o
  -5  -6   5       26.59       22.90      2.19 o
  -4  -6   5        3.09        3.14      1.56 o
  -3  -6   5       38.26       35.00      2.47 o
  -2  -6   5     1265.01     1248.42     34.35 o
  -1  -6   5     1174.23     1153.58     27.09 o
   0  -6   5      882.60      905.12     21.32 o
   1  -6   5     5199.52     5615.70    129.87 o
   2  -6   5      159.55      155.24      4.13 o
   3  -6   5        0.11       -0.31      1.06 o
   4  -6   5       16.48       13.38      1.42 o
   5  -6   5       76.61       69.99      3.22 o
   6  -6   5      220.38      217.20     11.03 o
   7  -6   5        4.34        2.17      2.03 o
   8  -6   5        1.29        5.54      2.34 o
  -7  -5   5       42.27       39.19      3.89 o
  -6  -5   5      146.48      140.43     11.24 o
  -5  -5   5       47.41       43.75      2.67 o
  -4  -5   5      670.04      654.52     18.63 o
  -3  -5   5        0.52        1.77      1.18 o
  -2  -5   5      381.55      393.62     11.32 o
  -1  -5   5        9.10        8.01      0.63 o
   0  -5   5     1014.93     1100.84     25.82 o
   1  -5   5     1529.17     1630.46     37.96 o
   2  -5   5       18.71       16.71      1.13 o
   3  -5   5       10.02        8.62      1.47 o
   4  -5   5       23.34       22.28      2.02 o
   5  -5   5      797.73      812.54     22.63 o
   6  -5   5       15.21       14.89      1.92 o
   7  -5   5      388.71      386.03     11.78 o
   8  -5   5      149.10      168.72      8.23 o
  -7  -4   5        7.38       13.37      4.09 o
  -6  -4   5      109.00      100.29      5.63 o
  -5  -4   5       32.64       30.02      3.03 o
  -4  -4   5      316.64      305.35      9.19 o
  -3  -4   5      381.97      366.72     10.69 o
  -2  -4   5      685.64      680.84     18.94 o
  -1  -4   5      772.11      721.90     16.99 o
   0  -4   5      897.83      881.44     20.66 o
   1  -4   5      375.91      330.55      9.19 o
   2  -4   5      583.17      536.36     12.86 o
   3  -4   5     1722.51     1830.31     42.61 o
   4  -4   5      265.53      228.02      6.92 o
   5  -4   5        9.19       15.36      1.80 o
   6  -4   5       11.51       12.82      1.86 o
   7  -4   5       30.21       31.42      2.64 o
   8  -4   5       30.47       36.77      5.31 o
  -7  -3   5      385.59      391.87     15.02 o
  -6  -3   5      558.82      506.20     18.48 o
  -5  -3   5     1185.46     1190.56     33.01 o
  -4  -3   5     1119.35     1108.28     30.65 o
  -3  -3   5      950.10      961.88     22.65 o
  -2  -3   5     1350.07     1439.39     33.52 o
  -1  -3   5        7.84       10.41      0.71 o
   0  -3   5     3262.98     3492.31     80.68 o
   1  -3   5     1935.52     2051.81     54.82 o
   2  -3   5     1080.65     1129.79     26.38 o
   3  -3   5     1154.17     1223.51     28.63 o
   4  -3   5       13.33       13.00      1.91 o
   5  -3   5       41.14       34.49      2.93 o
   6  -3   5      323.77      328.58     10.06 o
   7  -3   5      111.94      121.91      5.03 o
  -8  -2   5       49.86       50.05      4.42 o
  -7  -2   5        4.62        5.91      2.44 o
  -6  -2   5       23.08       16.61      2.60 o
  -5  -2   5      619.70      608.17     17.29 o
  -4  -2   5      932.20      957.02     26.49 o
  -3  -2   5      643.92      645.78     15.35 o
  -2  -2   5     1769.19     1976.37     45.92 o
  -1  -2   5        0.16        1.38      0.52 o
   0  -2   5     1657.83     1732.80     46.50 o
   1  -2   5      603.63      606.93     16.65 o
   2  -2   5      673.92      607.18     14.39 o
   3  -2   5      735.02      715.79     17.05 o
   4  -2   5      241.16      213.94      6.68 o
   5  -2   5       60.39       56.18      2.94 o
   6  -2   5       10.70       11.04      1.86 o
   7  -2   5       81.35       86.56      4.08 o
  -8  -1   5       55.18       68.98      9.60 o
  -7  -1   5       19.52       19.00      3.88 o
  -6  -1   5       77.41       79.87      5.11 o
  -5  -1   5      283.95      260.95      9.96 o
  -4  -1   5      792.11      842.29     19.95 o
  -3  -1   5       36.62       66.61      2.12 o
  -2  -1   5      490.38      511.70     12.14 o
  -1  -1   5      132.75      154.62      3.87 o
   0  -1   5        1.81        1.93      0.59 o
   1  -1   5     1426.00     1450.81     33.78 o
   2  -1   5     1632.72     1656.04     38.53 o
   3  -1   5     1084.26     1013.82     23.83 o
   4  -1   5     1233.55     1237.11     33.78 o
   5  -1   5      411.69      408.06     12.02 o
   6  -1   5       65.35       58.49      3.14 o
   7  -1   5        0.15       -0.62      2.44 o
  -8   0   5       13.02       12.54      2.85 o
  -7   0   5       13.67        5.72      2.31 o
  -6   0   5      143.94      144.33      6.74 o
  -5   0   5      713.08      741.56     17.70 o
  -4   0   5     1577.61     1723.14     40.21 o
  -3   0   5     4511.66     4940.76    114.16 o
  -2   0   5     2495.18     2633.20     61.03 o
  -1   0   5      149.69      151.35      3.82 o
   0   0   5     1517.79     1596.64     37.05 o
   1   0   5      131.24      135.58      3.52 o
   2   0   5     2248.23     2425.58     56.29 o
   3   0   5      215.27      190.30      5.05 o
   4   0   5      156.91      144.46      4.87 o
   5   0   5       26.55       34.70      2.61 o
   6   0   5       11.46        9.57      2.10 o
   7   0   5        8.94       10.62      4.49 o
  -8   1   5      222.37      230.02      9.96 o
  -7   1   5      200.29      200.76      8.52 o
  -6   1   5       93.61       87.92      3.60 o
  -5   1   5        2.03        2.95      1.13 o
  -4   1   5       27.49       17.06      1.16 o
  -3   1   5      660.81      737.18     17.40 o
  -2   1   5       15.24       14.24      1.55 o
  -1   1   5       37.08       37.94      2.06 o
   0   1   5       28.26       42.84      1.89 o
   1   1   5      206.52      196.69      5.00 o
   2   1   5      731.77      759.06     17.96 o
   3   1   5     1535.47     1555.26     36.39 o
   4   1   5     1710.72     1650.60     44.85 o
   5   1   5      552.82      559.24     16.11 o
   6   1   5       63.96       62.17      4.18 o
   7   1   5       37.64       35.14      5.72 o
  -8   2   5        2.82        3.92      2.44 o
  -7   2   5       43.33       44.52      3.43 o
  -6   2   5       13.57       20.85      1.86 o
  -5   2   5      124.41      119.13      4.47 o
  -4   2   5       66.70       59.16      2.12 o
  -3   2   5     1973.81     1943.84     45.27 o
  -2   2   5     3630.91     3751.48     86.81 o
  -1   2   5     3179.21     3254.05     75.32 o
   0   2   5     2812.40     2988.28     69.25 o
   1   2   5      286.88      257.98      7.66 o
   2   2   5       22.89       30.28      1.77 o
   3   2   5      310.47      313.70      8.02 o
   4   2   5       40.51       49.08      2.59 o
   5   2   5      328.73      311.51     11.99 o
   6   2   5      110.50      112.77      6.07 o
  -9   3   5      116.62      135.23      9.81 o
  -8   3   5      243.03      236.53      9.96 o
  -7   3   5      235.63      248.36     12.51 o
  -6   3   5      943.83      969.76     26.79 o
  -5   3   5      130.85      123.55      4.23 o
  -4   3   5       14.45       15.58      1.84 o
  -3   3   5      182.16      168.08      4.44 o
  -2   3   5      748.14      714.01     16.79 o
  -1   3   5      288.94      247.62      6.25 o
   0   3   5      225.22      219.89      6.55 o
   1   3   5      289.55      287.39      7.10 o
   2   3   5        4.66        3.76      0.98 o
   3   3   5        4.24        4.70      1.23 o
   4   3   5       84.75       88.07      3.85 o
   5   3   5       67.52       67.41      7.76 o
   6   3   5       92.92      120.93      9.40 o
  -8   4   5       64.73       78.85      7.35 o
  -7   4   5      130.89      123.58      4.71 o
  -6   4   5      233.60      209.38      6.74 o
  -5   4   5        4.15        2.79      1.24 o
  -4   4   5        5.77        6.34      0.93 o
  -3   4   5      818.18      825.70     19.55 o
  -2   4   5     1074.34     1095.24     25.67 o
  -1   4   5      799.23      768.89     21.23 o
   0   4   5      951.74      973.82     22.97 o
   1   4   5      858.80      879.34     23.88 o
   2   4   5       87.72       90.73      3.01 o
   3   4   5       37.01       39.52      2.50 o
   4   4   5      177.93      192.46      8.23 o
   5   4   5      452.43      489.15     27.58 o
   6   4   5      152.09      197.34     13.07 o
  -8   5   5        1.12       -0.31      4.09 o
  -7   5   5      302.55      293.59     12.26 o
  -6   5   5      311.12      315.50     12.46 o
  -5   5   5        1.97        4.90      2.66 o
  -4   5   5      246.01      238.75      7.15 o
  -3   5   5        1.80        1.55      1.18 o
  -2   5   5      548.75      548.50     15.25 o
  -1   5   5     1470.27     1350.62     36.31 o
   0   5   5     1775.88     1762.71     88.92 o
   1   5   5     1237.25     1283.35     34.66 o
   2   5   5      621.36      651.26     19.45 o
   3   5   5       33.24       26.42      2.27 o
   4   5   5       60.77       52.70      5.72 o
   5   5   5        1.53        4.09      4.09 o
  -8   6   5       49.72       64.87      4.60 o
  -7   6   5        1.55        0.57      2.25 o
  -6   6   5      631.27      656.15     22.38 o
  -5   6   5      187.62      171.94      7.56 o
  -4   6   5      204.05      202.25      6.36 o
  -3   6   5      152.46      144.57      4.79 o
  -2   6   5       17.78       19.60      1.66 o
  -1   6   5       35.52       34.41      2.10 o
   0   6   5       14.61       13.49      1.68 o
   1   6   5       56.90       54.55      2.81 o
   2   6   5      209.08      210.72      6.92 o
   3   6   5        0.97       -2.15      2.15 o
   4   6   5       76.27      105.00      8.58 o
  -8   7   5        1.28       -0.95      3.06 o
  -7   7   5        5.62        7.03      4.49 o
  -6   7   5        2.96        1.84      3.88 o
  -5   7   5      117.12      127.80      5.76 o
  -4   7   5       13.67       13.22      1.62 o
  -3   7   5        0.81       -1.17      1.17 o
  -2   7   5       58.91       52.60      2.63 o
  -1   7   5     1090.87     1067.34     29.15 o
   0   7   5      625.05      628.37     17.68 o
   1   7   5      208.31      225.30      7.30 o
   2   7   5      390.66      401.33     21.45 o
   3   7   5      273.91      283.34     11.27 o
   4   7   5        3.76        6.54      4.09 o
  -8   8   5        1.16        4.49      4.09 o
  -7   8   5       95.81       99.08      6.74 o
  -6   8   5      146.68      156.95      6.92 o
  -5   8   5      620.66      597.26     20.64 o
  -4   8   5      272.79      268.97     13.55 o
  -3   8   5       81.66       85.24      3.58 o
  -2   8   5      318.86      272.40      8.39 o
  -1   8   5       25.48       21.58      2.15 o
   0   8   5       79.83       91.37      3.93 o
   1   8   5       82.48       99.52      7.74 o
   2   8   5       76.23       86.74      5.20 o
   3   8   5       78.86       87.12      5.49 o
  -7   9   5       79.00       81.13      6.95 o
  -6   9   5        1.93        1.15      2.44 o
  -5   9   5        8.69       10.48      4.09 o
  -4   9   5       41.25       38.84      2.57 o
  -3   9   5      134.88      120.26      4.67 o
  -2   9   5        5.40        8.47      3.27 o
  -1   9   5        4.02        5.54      1.92 o
   0   9   5        5.94        6.31      1.92 o
   1   9   5       51.34       53.91      4.18 o
   2   9   5      104.74      124.29      6.64 o
   3   9   5       61.92       75.18      5.20 o
  -6  10   5        8.48        8.33      2.85 o
  -5  10   5       18.43       17.22      2.94 o
  -4  10   5       25.11       26.90      3.07 o
  -3  10   5      112.53      109.71      9.68 o
  -2  10   5       42.77       51.69      3.16 o
  -1  10   5        0.37       -1.40      1.78 o
   0  10   5       26.60       32.94      3.76 o
   1  10   5       20.44       25.24      4.70 o
   2  10   5       45.11       55.16      6.54 o
  -6  11   5        7.30        9.81      4.90 o
  -5  11   5       73.43       78.05      5.92 o
  -4  11   5       40.76       42.33      3.16 o
  -3  11   5       12.43       13.88      5.77 o
  -2  11   5      130.92      137.44      5.60 o
  -1  11   5      107.76      112.28      4.98 o
   0  11   5        7.61        8.54      3.02 o
   1  11   5        3.84        4.49      4.09 o
  -4  12   5        7.70        7.11      2.37 o
  -3  12   5       26.93       31.69      4.30 o
  -2  12   5        1.02        0.30      2.28 o
  -1  12   5        7.18       14.30      4.90 o
   1 -15   6        7.17       16.11      7.76 o
   2 -15   6        5.41        4.64      3.14 o
   3 -15   6        3.51        2.45      5.31 o
   4 -15   6        1.80        0.82      5.72 o
  -1 -14   6       18.02       20.43      3.76 o
   0 -14   6       24.58       30.48      6.33 o
   1 -14   6       15.24       22.22      6.54 o
   2 -14   6        0.71       -1.59      2.64 o
   3 -14   6        3.02        0.00      4.90 o
   4 -14   6       41.14       34.67      3.83 o
   5 -14   6        0.24       -2.53      2.85 o
   6 -14   6        7.50        9.40      5.31 o
  -2 -13   6        7.54        7.07      3.31 o
  -1 -13   6        4.78        4.90      2.89 o
   0 -13   6        0.26       -0.61      2.60 o
   1 -13   6       48.32       53.28      4.18 o
   2 -13   6       34.26       45.24      3.83 o
   3 -13   6      372.42      377.51     20.84 o
   4 -13   6       41.76       48.99      4.29 o
   5 -13   6       26.73       22.99      3.14 o
   6 -13   6        8.47        3.68      2.89 o
  -3 -12   6       70.91       75.16      5.34 o
  -2 -12   6      209.40      224.94      9.67 o
  -1 -12   6      154.98      176.97     10.83 o
   0 -12   6       23.76       27.79      3.18 o
   1 -12   6        4.09        6.54      2.31 o
   2 -12   6       69.48       68.03      8.17 o
   3 -12   6        0.79        0.51      2.26 o
   4 -12   6        9.55       10.87      2.73 o
   5 -12   6       18.77       24.68      3.02 o
   6 -12   6        0.51        1.02      2.60 o
   7 -12   6        0.15        0.82      4.49 o
  -4 -11   6        0.39       -1.23      2.89 o
  -3 -11   6        1.59        1.63      3.88 o
  -2 -11   6        3.11        3.00      2.44 o
  -1 -11   6       10.45        5.53      3.27 o
   0 -11   6       83.44       85.52      4.76 o
   1 -11   6       12.21       14.14      2.44 o
   2 -11   6        2.10        2.30      1.96 o
   3 -11   6        5.87        9.42      2.26 o
   4 -11   6       68.73       71.79      5.92 o
   5 -11   6       56.74       50.29      3.76 o
   6 -11   6       28.04       34.50      6.33 o
   7 -11   6        7.32        6.77      3.68 o
  -5 -10   6        0.20        1.61      3.02 o
  -4 -10   6       42.74       44.75      3.22 o
  -3 -10   6      168.34      182.54      6.68 o
  -2 -10   6      165.48      192.41     10.11 o
  -1 -10   6      407.43      410.38     17.86 o
   0 -10   6      319.51      318.63      9.91 o
   1 -10   6       39.64       42.11      2.06 o
   2 -10   6       11.21       11.74      1.44 o
   3 -10   6       15.17       17.51      1.68 o
   4 -10   6      181.90      189.85      6.44 o
   5 -10   6       67.36       66.54      3.38 o
   6 -10   6       87.20       91.97      4.23 o
   7 -10   6      133.31      133.28      5.65 o
  -5  -9   6        4.27        1.07      2.27 o
  -4  -9   6       29.15       28.89      2.74 o
  -3  -9   6       14.06       13.58      2.12 o
  -2  -9   6       26.04       23.12      2.85 o
  -1  -9   6     1470.01     1578.64     77.70 o
   0  -9   6      297.36      272.94     10.11 o
   1  -9   6     1177.95     1182.40     28.01 o
   2  -9   6      247.89      250.91     16.23 o
   3  -9   6      107.52      105.05      3.41 o
   4  -9   6        1.30        1.36      1.42 o
   5  -9   6       38.34       34.71      2.98 o
   6  -9   6        3.48        5.48      1.96 o
   7  -9   6        0.75       -0.33      2.03 o
  -6  -8   6      139.69      136.00      7.33 o
  -5  -8   6       77.06       82.20      5.12 o
  -4  -8   6       69.34       70.24      4.33 o
  -3  -8   6       65.94       61.02      3.98 o
  -2  -8   6       45.41       47.59      2.51 o
  -1  -8   6        3.85        7.62      1.32 o
   0  -8   6       85.98       92.43      3.03 o
   1  -8   6        5.13        5.20      1.12 o
   2  -8   6      155.65      158.00      4.43 o
   3  -8   6      128.40      128.50      3.87 o
   4  -8   6        7.39        7.63      1.62 o
   5  -8   6       80.69       86.89      4.11 o
   6  -8   6      169.61      180.68      6.36 o
   7  -8   6       31.15       37.77      4.29 o
  -6  -7   6       42.07       47.59      4.30 o
  -5  -7   6      102.06       95.85      4.40 o
  -4  -7   6       12.09       11.97      2.15 o
  -3  -7   6       98.72       86.98      3.69 o
  -2  -7   6      793.96      849.84     23.74 o
  -1  -7   6      188.83      179.66     12.83 o
   0  -7   6      596.74      640.62     19.22 o
   1  -7   6     2437.54     2562.98     59.65 o
   2  -7   6     1106.86     1129.82     26.64 o
   3  -7   6     1191.73     1217.62     28.63 o
   4  -7   6       78.59       67.35      3.93 o
   5  -7   6       60.59       53.85      2.81 o
   6  -7   6      104.53      104.84      4.47 o
   7  -7   6        4.86        4.11      3.28 o
  -6  -6   6      223.61      216.38      9.53 o
  -5  -6   6      353.75      341.86     13.51 o
  -4  -6   6     2534.68     2445.13     66.89 o
  -3  -6   6      752.47      703.74     19.97 o
  -2  -6   6     1275.96     1280.93     35.14 o
  -1  -6   6       10.39        9.27      0.87 o
   0  -6   6       60.25       80.04      2.65 o
   1  -6   6     3289.15     3515.36     81.49 o
   2  -6   6       46.26       44.16      2.12 o
   3  -6   6      386.37      404.70     11.54 o
   4  -6   6       55.70       66.99      2.88 o
   5  -6   6      100.52       95.89      6.23 o
   6  -6   6      158.34      146.01     12.67 o
   7  -6   6        1.55       -1.23      3.47 o
   8  -6   6        6.61       10.62      4.90 o
  -7  -5   6        2.61        0.73      2.73 o
  -6  -5   6       29.53       31.20      3.31 o
  -5  -5   6      270.78      236.93      7.78 o
  -4  -5   6      596.47      576.49     16.58 o
  -3  -5   6       34.71       32.49      1.96 o
  -2  -5   6      108.41      111.48      3.94 o
  -1  -5   6      673.74      711.11     16.78 o
   0  -5   6       52.02       48.47      1.73 o
   1  -5   6     1574.27     1667.04     38.89 o
   2  -5   6      516.23      468.21     11.23 o
   3  -5   6       82.53       67.39      2.25 o
   4  -5   6      547.49      498.39     17.46 o
   5  -5   6      221.63      205.10      7.22 o
   6  -5   6       16.25       15.35      2.10 o
   7  -5   6       97.59       98.62      5.63 o
   8  -5   6       56.94       71.50      7.35 o
  -7  -4   6       54.17       56.33      4.47 o
  -6  -4   6      127.91      129.31      6.36 o
  -5  -4   6      339.29      327.07      9.98 o
  -4  -4   6      246.92      235.73      7.90 o
  -3  -4   6      758.73      776.94     21.69 o
  -2  -4   6      466.76      470.32     13.28 o
  -1  -4   6       89.75       87.74      2.56 o
   0  -4   6       12.11        6.86      0.69 o
   1  -4   6      504.38      480.45     11.53 o
   2  -4   6     1174.61     1172.42     27.46 o
   3  -4   6     3059.66     3209.81     74.35 o
   4  -4   6      208.42      212.07      6.60 o
   5  -4   6      542.18      565.53     16.18 o
   6  -4   6      126.29      122.89      4.79 o
   7  -4   6       18.51       24.95      3.47 o
   8  -4   6        2.80        3.68      4.49 o
  -7  -3   6       11.66        7.70      2.73 o
  -6  -3   6        3.68        2.75      2.15 o
  -5  -3   6      423.81      422.44     21.19 o
  -4  -3   6      380.54      368.87     10.93 o
  -3  -3   6     1788.80     1787.33     41.69 o
  -2  -3   6     3009.18     3256.52     75.42 o
  -1  -3   6        5.13        7.16      0.69 o
   0  -3   6      124.18      112.11      3.42 o
   1  -3   6       39.93       41.61      4.64 o
   2  -3   6      208.36      209.73      5.31 o
   3  -3   6      486.95      497.15     11.99 o
   4  -3   6       14.47       11.07      1.53 o
   5  -3   6       91.91       90.26      3.76 o
   6  -3   6       25.77       18.47      2.89 o
   7  -3   6       31.27       34.96      3.76 o
  -8  -2   6       46.32       46.17      4.30 o
  -7  -2   6      240.34      226.52      9.67 o
  -6  -2   6        1.10        1.63      2.04 o
  -5  -2   6       62.33       55.03      3.40 o
  -4  -2   6      126.60      126.04      4.32 o
  -3  -2   6       23.87       37.02      2.02 o
  -2  -2   6     1010.86     1051.67     24.64 o
  -1  -2   6     1346.75     1449.39     33.73 o
   0  -2   6        2.92        1.77      0.90 o
   1  -2   6        1.62        2.64      0.77 o
   2  -2   6     1583.92     1630.70     37.92 o
   3  -2   6     1483.78     1420.47     33.17 o
   4  -2   6     1720.65     1713.69     46.50 o
   5  -2   6      672.41      651.41     20.67 o
   6  -2   6      304.83      294.46     11.41 o
   7  -2   6       73.89       87.06      5.34 o
  -8  -1   6       24.04       29.00      5.72 o
  -7  -1   6        6.07        2.66      2.31 o
  -6  -1   6        4.71        2.01      1.86 o
  -5  -1   6       33.43       30.53      2.72 o
  -4  -1   6      603.10      611.65     14.69 o
  -3  -1   6     2147.40     2188.76     50.87 o
  -2  -1   6     1679.71     1577.73     36.74 o
  -1  -1   6     2756.99     2732.49     63.23 o
   0  -1   6     6335.86     6725.70    179.64 o
   1  -1   6      649.37      656.89     15.57 o
   2  -1   6      324.28      328.87      8.17 o
   3  -1   6       34.11       37.88      1.73 o
   4  -1   6       22.80       24.01      1.80 o
   5  -1   6        6.07        5.65      1.62 o
   6  -1   6       95.52       89.51      5.20 o
   7  -1   6       30.73       51.48      6.54 o
  -8   0   6      244.47      248.97     10.40 o
  -7   0   6      257.29      247.59     10.11 o
  -6   0   6      357.95      348.86     16.34 o
  -5   0   6        8.27        8.26      1.16 o
  -4   0   6       34.71       45.39      2.42 o
  -3   0   6      848.46      916.70     21.53 o
  -2   0   6     2006.93     2235.30     51.89 o
  -1   0   6      182.68      151.69      3.92 o
   0   0   6      259.35      310.89      7.55 o
   1   0   6      287.03      301.13      7.40 o
   2   0   6      150.06      148.11      4.72 o
   3   0   6      267.58      252.54      6.53 o
   4   0   6      649.19      602.00     16.97 o
   5   0   6      183.19      184.39      6.36 o
   6   0   6      213.63      217.77      9.39 o
  -8   1   6       42.01       40.30      3.89 o
  -7   1   6       22.79       31.00      3.14 o
  -6   1   6      166.54      161.34      6.93 o
  -5   1   6       32.27       26.89      1.50 o
  -4   1   6        0.43        1.79      0.75 o
  -3   1   6      199.92      190.00      4.94 o
  -2   1   6      365.36      317.96      9.12 o
  -1   1   6    11455.14    11835.10    272.46 o
   0   1   6      308.82      267.81      7.55 o
   1   1   6     1833.98     1993.27     46.34 o
   2   1   6       56.32       48.57      2.77 o
   3   1   6       59.70       64.10      2.54 o
   4   1   6      179.86      185.29      6.60 o
   5   1   6      384.31      370.08     13.86 o
   6   1   6      295.70      321.95     17.98 o
  -8   2   6        8.54        6.40      2.55 o
  -7   2   6       11.24       17.92      5.31 o
  -6   2   6      259.30      253.78     12.79 o
  -5   2   6      609.15      633.13     17.45 o
  -4   2   6       18.30       18.79      1.16 o
  -3   2   6       14.89       16.48      1.06 o
  -2   2   6       17.26       10.08      0.86 o
  -1   2   6     1871.89     1746.45     40.62 o
   0   2   6      669.83      698.22     16.64 o
   1   2   6     1031.42     1015.44     23.84 o
   2   2   6      923.04      895.82     21.24 o
   3   2   6      155.45      156.31      4.49 o
   4   2   6       15.01       12.67      1.80 o
   5   2   6        1.38        4.49      3.68 o
   6   2   6       43.38       46.98      6.13 o
  -8   3   6      136.18      141.76      7.97 o
  -7   3   6      119.52      135.23      5.08 o
  -6   3   6      310.08      345.16     10.29 o
  -5   3   6      279.45      278.32      7.19 o
  -4   3   6      373.01      380.32      9.39 o
  -3   3   6      436.78      464.69     11.23 o
  -2   3   6       57.23       63.27      2.07 o
  -1   3   6        4.56       10.92      1.38 o
   0   3   6      494.09      502.66     14.57 o
   1   3   6      762.24      747.83     23.63 o
   2   3   6       18.34       18.96      1.35 o
   3   3   6      248.05      227.77      6.23 o
   4   3   6       36.77       40.87      4.34 o
   5   3   6      143.13      156.48     10.21 o
   6   3   6      146.25      178.13     11.85 o
  -8   4   6       38.46       39.22      5.72 o
  -7   4   6        8.82       11.81      2.44 o
  -6   4   6      359.55      368.88     13.28 o
  -5   4   6        6.19        7.18      1.98 o
  -4   4   6      341.63      346.08      9.98 o
  -3   4   6       47.81       49.71      2.36 o
  -2   4   6       36.60       33.23      2.73 o
  -1   4   6      538.38      485.53     21.92 o
   0   4   6      880.31      908.32     28.87 o
   1   4   6     2417.68     2621.10     69.65 o
   2   4   6      104.23      107.87      4.08 o
   3   4   6      305.96      299.19     12.59 o
  -8   5   6       39.74       47.13      3.89 o
  -7   5   6      118.52      125.71      6.05 o
  -6   5   6      129.40      140.50      6.34 o
  -5   5   6      349.69      330.57     11.83 o
  -4   5   6     1582.25     1585.86     42.60 o
  -3   5   6        3.65        4.52      1.32 o
  -2   5   6      278.37      272.57      8.09 o
  -1   5   6      136.61      126.02      4.37 o
   0   5   6       15.67       15.32      1.62 o
   1   5   6      446.53      437.92     12.57 o
   2   5   6      663.80      699.63     19.58 o
   3   5   6      244.90      250.20     12.29 o
  -8   6   6       18.78       17.99      4.09 o
  -7   6   6        0.02        0.77      2.26 o
  -6   6   6       35.44       32.73      3.02 o
  -5   6   6       20.72       20.56      2.44 o
  -4   6   6      231.91      214.28      6.76 o
  -3   6   6      527.91      479.49     13.59 o
  -2   6   6      263.80      247.80      7.62 o
  -1   6   6        7.33       11.51      2.42 o
   0   6   6       71.91       73.48      3.29 o
   1   6   6        2.56        2.38      1.53 o
   2   6   6      142.18      161.81      9.05 o
   3   6   6      441.73      474.75     24.51 o
  -8   7   6        8.91       14.41      4.70 o
  -7   7   6        0.68        1.18      5.92 o
  -6   7   6        6.77        6.05      2.26 o
  -5   7   6      206.50      210.00      8.36 o
  -4   7   6       26.08       29.44      2.19 o
  -3   7   6       41.46       41.76      3.54 o
  -2   7   6       70.78       63.71      4.62 o
  -1   7   6       31.25       31.37      2.43 o
   0   7   6      149.87      152.39      5.87 o
   1   7   6      114.50      118.95      4.79 o
   2   7   6       52.21       72.29     12.46 o
   3   7   6      178.35      212.86     13.07 o
  -7   8   6        0.90        1.03      2.44 o
  -6   8   6       33.93       37.01      3.43 o
  -5   8   6      100.81      103.24      5.29 o
  -4   8   6      165.63      157.91      5.56 o
  -3   8   6      450.87      427.39     12.56 o
  -2   8   6      449.20      407.74     12.16 o
  -1   8   6      192.71      188.92      6.41 o
   0   8   6      129.91      134.97      6.97 o
   1   8   6       27.33       23.87      2.43 o
   2   8   6      110.53      122.56     14.10 o
   3   8   6       11.85       14.30      4.90 o
  -7   9   6       91.43       92.97      6.13 o
  -6   9   6       87.10       84.36      7.76 o
  -5   9   6        8.93        3.10      2.44 o
  -4   9   6        5.27        2.68      2.56 o
  -3   9   6        1.55        1.03      1.77 o
  -2   9   6      122.43      133.03      5.20 o
  -1   9   6       23.09       24.40      2.33 o
   0   9   6        1.02        1.33      1.98 o
   1   9   6        0.03        2.66      3.47 o
   2   9   6        9.44        3.68      4.49 o
  -6  10   6        8.39        8.06      3.14 o
  -5  10   6       43.33       46.05      4.01 o
  -4  10   6       28.14       24.36      3.91 o
  -3  10   6       96.33       90.61      4.26 o
  -2  10   6       22.20       24.40      2.57 o
  -1  10   6      189.68      196.83      6.98 o
   0  10   6       97.77      109.24      6.21 o
   1  10   6       14.96       17.98      4.90 o
  -5  11   6       14.59       15.48      3.27 o
  -4  11   6        4.83        6.54      2.39 o
  -3  11   6       69.89       56.63      3.60 o
  -2  11   6        0.66        2.15      2.22 o
  -1  11   6       57.16       72.69      4.07 o
   0  11   6       13.45       17.57      4.90 o
  -4  12   6       12.54       11.85      4.90 o
  -3  12   6        0.68        0.93      2.94 o
  -2  12   6       14.16       22.07      3.43 o
   0 -15   7       49.32       71.09      7.76 o
   1 -15   7       44.27       43.08      6.54 o
   2 -15   7        0.32       -1.67      3.02 o
   3 -15   7       36.52       35.14      6.95 o
   4 -15   7        5.11       -0.82      4.90 o
  -1 -14   7        2.77        1.87      4.09 o
   0 -14   7        9.52       13.97      3.47 o
   1 -14   7        1.83        3.06      2.89 o
   2 -14   7       27.02       34.27      8.17 o
   3 -14   7       23.45       38.00      6.13 o
   4 -14   7       69.08       75.58      5.00 o
   5 -14   7       16.58       13.62      3.43 o
  -2 -13   7      115.00      140.29      7.36 o
  -1 -13   7      113.13      127.75      9.40 o
   0 -13   7      162.60      169.43     10.62 o
   1 -13   7        8.46       10.11      3.06 o
   2 -13   7       55.84       59.41      4.47 o
   3 -13   7        5.67        3.68      4.49 o
   4 -13   7        6.04        6.88      2.73 o
   5 -13   7       74.58       70.86      4.76 o
   6 -13   7       38.40       49.84      6.13 o
  -3 -12   7       24.40       24.50      5.31 o
  -2 -12   7        0.98        4.62      2.73 o
  -1 -12   7       35.82       36.10      6.74 o
   0 -12   7       80.15       97.57      5.49 o
   1 -12   7      127.88      135.93     15.53 o
   2 -12   7       25.80       31.45      6.13 o
   3 -12   7       11.80       11.85      2.55 o
   4 -12   7       46.25       33.29      3.68 o
   5 -12   7        6.97        3.47      2.66 o
   6 -12   7        0.68        1.63      3.68 o
  -4 -11   7       47.77       55.17      5.52 o
  -3 -11   7       10.49        7.97      2.89 o
  -2 -11   7        3.97        6.60      2.10 o
  -1 -11   7       12.71       18.36      2.16 o
   0 -11   7       17.19       22.79      2.16 o
   1 -11   7       14.98       17.48      2.10 o
   2 -11   7       98.28       96.29      8.49 o
   3 -11   7        3.44        1.79      1.72 o
   4 -11   7       11.92       15.86      2.39 o
   5 -11   7       40.61       44.55      3.47 o
   6 -11   7       49.88       52.30      6.13 o
  -5 -10   7        6.43        5.10      2.57 o
  -4 -10   7        6.26        2.89      2.19 o
  -3 -10   7        1.60       -1.44      1.72 o
  -2 -10   7      111.55      129.25      5.11 o
  -1 -10   7        6.17       15.77      1.98 o
   0 -10   7      280.60      283.78     10.69 o
   1 -10   7      979.52     1041.49     47.01 o
   2 -10   7      573.94      587.93     14.49 o
   3 -10   7      469.11      448.68     13.12 o
   4 -10   7       33.86       35.64      2.59 o
   5 -10   7       94.51       80.15      3.85 o
   6 -10   7        2.93        1.23      2.60 o
   7 -10   7       34.98       31.35      4.29 o
  -5  -9   7      218.72      220.30      7.94 o
  -4  -9   7       96.38       88.41      4.25 o
  -3  -9   7      459.81      424.61     12.81 o
  -2  -9   7      239.72      234.89      8.87 o
  -1  -9   7       45.81       48.91      4.02 o
   0  -9   7       62.09       63.92      4.19 o
   1  -9   7        9.16       13.39      1.41 o
   2  -9   7      755.64      786.94     18.98 o
   3  -9   7        2.41        5.25      1.84 o
   4  -9   7       97.74       82.27      3.76 o
   5  -9   7        2.19        4.07      1.86 o
   6  -9   7        3.53        1.37      2.45 o
   7  -9   7       49.60       51.32      5.72 o
  -6  -8   7        0.43       -1.03      2.73 o
  -5  -8   7       18.79       19.39      2.49 o
  -4  -8   7       11.39       12.71      2.12 o
  -3  -8   7       16.47       18.20      2.12 o
  -2  -8   7        1.03        0.47      1.38 o
  -1  -8   7      134.68      137.57      4.79 o
   0  -8   7      217.47      238.36      8.60 o
   1  -8   7       10.48       15.09      1.41 o
   2  -8   7      828.47      813.48     25.41 o
   3  -8   7      208.37      193.61      6.28 o
   4  -8   7      347.82      329.56     15.18 o
   5  -8   7      110.09      102.01      4.27 o
   6  -8   7       14.34       19.20      3.06 o
   7  -8   7        2.55       -2.73      2.73 o
  -6  -7   7        4.17        6.09      2.73 o
  -5  -7   7      179.46      187.65      6.76 o
  -4  -7   7       53.01       53.44      3.00 o
  -3  -7   7      298.02      294.00      9.04 o
  -2  -7   7      261.30      258.63     10.50 o
  -1  -7   7       66.24       68.28      5.40 o
   0  -7   7        7.53        6.71      0.96 o
   1  -7   7      230.54      228.66      6.06 o
   2  -7   7      250.00      239.03      6.27 o
   3  -7   7      532.70      544.00     13.22 o
   4  -7   7      254.47      261.77      8.01 o
   5  -7   7       86.54       90.30      4.23 o
   6  -7   7        4.41        3.45      2.55 o
   7  -7   7        8.61       13.29      3.18 o
  -6  -6   7        2.77        2.25      2.60 o
  -5  -6   7      172.94      175.93      6.29 o
  -4  -6   7      599.56      598.79     17.37 o
  -3  -6   7     1301.79     1289.59     35.61 o
  -2  -6   7      886.46      902.58     26.02 o
  -1  -6   7      157.42      142.42      3.86 o
   0  -6   7      810.35      949.48     22.45 o
   1  -6   7      744.43      794.75     18.93 o
   2  -6   7        5.38        7.07      1.21 o
   3  -6   7       62.60       55.56      2.14 o
   4  -6   7      412.39      394.68     17.05 o
   5  -6   7      147.83      140.69      6.50 o
   6  -6   7       26.24       25.97      3.18 o
   7  -6   7       14.58       20.32      3.47 o
  -7  -5   7       96.64       93.36      5.78 o
  -6  -5   7        1.85       -2.31      2.31 o
  -5  -5   7       70.45       66.98      4.04 o
  -4  -5   7       75.50       71.82      3.30 o
  -3  -5   7      266.17      269.63      8.18 o
  -2  -5   7      155.58      149.24      4.94 o
  -1  -5   7     1042.55     1055.89     24.79 o
   0  -5   7      496.06      544.78     13.11 o
   1  -5   7        0.01        1.18      1.64 o
   2  -5   7     1052.09     1123.98     26.43 o
   3  -5   7      194.59      174.71      4.74 o
   4  -5   7      591.99      593.43     20.18 o
   5  -5   7      498.60      471.55     17.04 o
   6  -5   7      158.22      157.94      7.22 o
   7  -5   7       66.26       72.34      4.91 o
  -7  -4   7        4.58        5.70      2.73 o
  -6  -4   7       10.51       19.24      2.89 o
  -5  -4   7       29.02       35.17      3.46 o
  -4  -4   7      642.31      626.70     17.84 o
  -3  -4   7     1309.56     1338.63     36.79 o
  -2  -4   7      724.12      657.83     15.65 o
  -1  -4   7     3152.86     3380.19     78.18 o
   0  -4   7      165.68      145.84      3.92 o
   1  -4   7      591.39      623.63     14.84 o
   2  -4   7       12.63       10.74      0.93 o
   3  -4   7      105.65      109.03      3.87 o
   4  -4   7       29.76       26.78      1.86 o
   5  -4   7        4.18        3.68      2.04 o
   6  -4   7      214.93      200.79      8.67 o
   7  -4   7       53.25       57.53      5.52 o
  -7  -3   7      274.64      266.18     10.98 o
  -6  -3   7      230.92      209.39      8.96 o
  -5  -3   7      192.23      183.76      6.29 o
  -4  -3   7      279.66      273.11      8.33 o
  -3  -3   7        8.80        8.70      0.87 o
  -2  -3   7     1226.95     1322.49     30.97 o
  -1  -3   7      550.94      545.83     13.01 o
   0  -3   7      849.14      883.83     24.19 o
   1  -3   7      150.86      139.43      5.37 o
   2  -3   7      656.37      724.03     17.15 o
   3  -3   7      506.58      526.44     12.76 o
   4  -3   7      677.74      660.43     22.80 o
   5  -3   7      175.48      154.50      6.78 o
   6  -3   7      138.82      142.80     16.55 o
   7  -3   7       30.12       32.49      4.04 o
  -8  -2   7        2.59        0.02      4.29 o
  -7  -2   7       38.51       35.95      3.60 o
  -6  -2   7       57.39       56.97      3.89 o
  -5  -2   7       37.13       39.58      2.43 o
  -4  -2   7      111.66      115.28      4.16 o
  -3  -2   7        1.34        2.02      0.78 o
  -2  -2   7      596.32      616.71     14.69 o
  -1  -2   7      865.33      853.42     20.00 o
   0  -2   7     2530.81     2646.10     71.16 o
   1  -2   7      188.21      183.98      5.65 o
   2  -2   7       21.11       19.41      1.07 o
   3  -2   7       66.42       66.05      2.36 o
   4  -2   7      122.72      120.66      6.33 o
   5  -2   7      451.19      421.78     17.16 o
   6  -2   7      178.05      188.64     19.61 o
   7  -2   7      114.56      125.39      7.07 o
  -8  -1   7        1.13       -1.32      4.49 o
  -7  -1   7       51.18       64.56      4.33 o
  -6  -1   7      264.54      251.97     10.11 o
  -5  -1   7      205.90      191.62      6.21 o
  -4  -1   7        9.17        9.34      1.07 o
  -3  -1   7        0.03        1.16      0.75 o
  -2  -1   7      402.59      352.86      8.61 o
  -1  -1   7     1299.60     1180.28     27.55 o
   0  -1   7      394.51      321.34      9.26 o
   1  -1   7     2525.24     2593.74     60.17 o
   2  -1   7     1991.96     1984.97     46.24 o
   3  -1   7      329.78      318.25      8.11 o
   4  -1   7       36.90       38.01      2.89 o
   5  -1   7        4.28        1.23      2.15 o
   6  -1   7       50.31       52.83      6.33 o
  -8   0   7      137.81      143.15      7.36 o
  -7   0   7      186.92      187.35      8.09 o
  -6   0   7      103.79      109.68      5.49 o
  -5   0   7     1535.53     1670.20     44.64 o
  -4   0   7      284.04      296.92      7.50 o
  -3   0   7     1269.53     1395.40     32.66 o
  -2   0   7       42.02       45.43      3.26 o
  -1   0   7     1105.25     1136.02     26.48 o
   0   0   7       43.98       32.68      1.36 o
   1   0   7      233.29      196.64      5.04 o
   2   0   7       93.51       92.29      2.85 o
   3   0   7       71.59       72.39      3.07 o
   4   0   7       64.96       64.47      3.89 o
   5   0   7       66.71       71.91      4.33 o
   6   0   7      174.26      190.47     11.24 o
  -8   1   7       42.40       35.35      3.72 o
  -7   1   7       34.20       33.43      3.02 o
  -6   1   7      316.40      285.79     10.98 o
  -5   1   7        7.82        4.49      1.16 o
  -4   1   7        4.69        4.35      0.96 o
  -3   1   7        9.96       11.78      0.94 o
  -2   1   7      600.82      572.59     14.80 o
  -1   1   7     1399.01     1379.72     36.86 o
   0   1   7     2659.40     2809.04     73.18 o
   1   1   7     1786.51     1836.48     42.77 o
   2   1   7     1534.46     1534.51     35.88 o
   3   1   7      440.33      426.47     12.42 o
   4   1   7      190.58      181.39     15.93 o
   5   1   7       69.27       69.17      4.33 o
   6   1   7       14.24       18.79      4.90 o
  -8   2   7       41.56       43.79      4.29 o
  -7   2   7        3.84        7.31      2.44 o
  -6   2   7      547.05      545.16     15.54 o
  -5   2   7      797.37      825.30     19.70 o
  -4   2   7      748.72      725.55     20.10 o
  -3   2   7     1221.96     1182.55     27.76 o
  -2   2   7      762.18      785.54     18.63 o
  -1   2   7     1723.14     1711.90     45.67 o
   0   2   7      284.07      263.55      8.15 o
   1   2   7      309.15      297.23     10.26 o
   2   2   7      804.85      799.75     19.14 o
   3   2   7      589.31      552.98     15.80 o
   4   2   7      149.11      140.84     12.05 o
   5   2   7        2.51       -0.82      3.68 o
   6   2   7        2.47        3.27      4.49 o
  -8   3   7      110.85      108.68      8.99 o
  -7   3   7       15.25       15.56      2.10 o
  -6   3   7      131.26      115.65      4.39 o
  -5   3   7       47.28       55.09      2.54 o
  -4   3   7      195.47      194.57      5.26 o
  -3   3   7      387.41      382.48      9.44 o
  -2   3   7       80.88       73.53      2.54 o
  -1   3   7       17.13       19.65      1.24 o
   0   3   7        3.97        6.52      1.06 o
   1   3   7      458.67      481.66     11.79 o
   2   3   7       22.52       22.59      1.56 o
   3   3   7      158.32      161.84      7.98 o
   4   3   7      191.24      187.35     24.11 o
   5   3   7        5.39       -2.45      4.09 o
  -7   4   7        8.25        4.81      2.44 o
  -6   4   7      196.50      191.32      7.78 o
  -5   4   7      318.61      322.51      9.51 o
  -4   4   7      819.89      843.24     23.11 o
  -3   4   7        7.51        9.24      1.42 o
  -2   4   7      430.58      414.36     11.78 o
  -1   4   7      169.32      156.45      5.18 o
   0   4   7       30.43       26.62      1.89 o
   1   4   7      500.81      507.69     19.13 o
   2   4   7      215.19      231.41      9.10 o
   3   4   7      551.76      551.54     19.50 o
  -8   5   7        2.75        3.57      2.73 o
  -7   5   7        0.26       -2.26      2.26 o
  -6   5   7       55.07       52.78      3.60 o
  -5   5   7        6.67        4.90      1.56 o
  -4   5   7     1102.88     1101.37     29.94 o
  -3   5   7      999.61      962.74     26.25 o
  -2   5   7      262.51      236.00      7.22 o
  -1   5   7     1326.02     1334.65     36.27 o
   0   5   7      232.14      226.07     13.03 o
   1   5   7       54.44       53.97      4.42 o
   2   5   7       12.29       14.72      2.60 o
   3   5   7       88.53       91.98      5.34 o
  -8   6   7      104.38      106.83      6.05 o
  -7   6   7        1.94        0.70      2.44 o
  -6   6   7       57.49       59.29      7.15 o
  -5   6   7       85.95       88.19      3.76 o
  -4   6   7       26.05       23.38      2.77 o
  -3   6   7       84.60       76.89      3.36 o
  -2   6   7      175.59      167.42      5.65 o
  -1   6   7       16.34       14.39      1.86 o
   0   6   7        2.63       -0.17      1.69 o
   1   6   7        0.32        0.00      3.06 o
   2   6   7       38.57       46.89      3.89 o
   3   6   7       51.31       70.27      6.95 o
  -8   7   7        1.84        2.45      4.09 o
  -7   7   7       31.02       31.94      3.43 o
  -6   7   7       64.86       63.60      4.30 o
  -5   7   7       63.05       68.38      9.40 o
  -4   7   7       60.99       54.51      2.94 o
  -3   7   7       87.52       83.58      4.18 o
  -2   7   7      575.27      538.12     15.40 o
  -1   7   7      261.37      278.90      8.70 o
   0   7   7      497.93      509.64     14.79 o
   1   7   7       70.05       73.38      7.56 o
   2   7   7        6.65        7.76      4.09 o
   3   7   7        0.32       -2.45      4.09 o
  -7   8   7      150.28      147.90      7.04 o
  -6   8   7      110.81      109.15      5.76 o
  -5   8   7       53.77       57.07      4.01 o
  -4   8   7        1.05        2.23      1.86 o
  -3   8   7       23.78       26.00      2.46 o
  -2   8   7       56.86       55.96      5.11 o
  -1   8   7       55.04       59.43      3.29 o
   0   8   7       77.80       88.08      4.16 o
   1   8   7       38.03       50.86      4.18 o
   2   8   7       33.65       40.04      5.72 o
  -7   9   7        6.37        2.86      4.49 o
  -6   9   7        0.82        0.00      2.73 o
  -5   9   7       16.98       15.45      4.09 o
  -4   9   7       15.28       10.95      2.26 o
  -3   9   7        0.56        0.39      1.98 o
  -2   9   7       30.29       35.03      2.87 o
  -1   9   7       68.95       76.26      4.97 o
   0   9   7       84.68       91.69      7.35 o
   1   9   7       44.86       35.14      5.72 o
  -6  10   7       21.89       28.19      5.72 o
  -5  10   7       11.31       10.97      3.27 o
  -4  10   7        1.16        0.77      2.15 o
  -3  10   7        0.12        4.60      2.30 o
  -2  10   7        8.09        8.66      2.39 o
  -1  10   7       59.99       70.13      5.11 o
  -5  11   7       30.46       29.83      6.13 o
  -4  11   7       83.34       99.08     12.05 o
  -3  11   7        0.96       -2.40      2.40 o
  -2  11   7        1.07        3.53      2.73 o
   0 -15   8       26.09       36.77      6.13 o
   1 -15   8       22.63       32.28      4.04 o
   2 -15   8        0.35        5.92      3.18 o
   3 -15   8        1.04        6.95      5.31 o
   4 -15   8        8.83       13.89      5.72 o
  -1 -14   8        0.34        2.64      3.14 o
   0 -14   8        6.94       12.20      6.13 o
   1 -14   8        0.59       -2.25      2.60 o
   2 -14   8        0.67        1.25      2.73 o
   3 -14   8       14.26       17.16      5.31 o
   4 -14   8        7.21        5.54      2.85 o
   5 -14   8        2.60        0.41      3.68 o
  -2 -13   8       14.29       22.83      3.76 o
  -1 -13   8       19.95       33.40      3.89 o
   0 -13   8      161.47      194.55     22.68 o
   1 -13   8      140.71      159.50     15.93 o
   2 -13   8      212.85      197.34      8.65 o
   3 -13   8       95.72       96.42      8.17 o
   4 -13   8       17.06       23.64      3.43 o
   5 -13   8       10.04       11.44      4.49 o
  -3 -12   8      169.53      185.71     17.16 o
  -2 -12   8       44.27       46.40      4.18 o
  -1 -12   8       53.79       48.83      4.04 o
   0 -12   8      112.28      121.80     18.79 o
   1 -12   8        0.84        2.04      2.45 o
   2 -12   8        7.10        8.41      2.45 o
   3 -12   8        1.49        0.46      2.44 o
   4 -12   8        6.08        5.11      2.60 o
   5 -12   8        0.01       -1.63      3.68 o
   6 -12   8        0.51        0.82      3.68 o
  -4 -11   8        6.23        5.72      4.29 o
  -3 -11   8        2.48        3.27      2.12 o
  -2 -11   8       49.60       45.07      5.04 o
  -1 -11   8       22.80       18.62      3.33 o
   0 -11   8        5.48        8.44      2.54 o
   1 -11   8       72.16       77.34      3.61 o
   2 -11   8       96.87      106.61      5.31 o
   3 -11   8       29.51       31.37      2.51 o
   4 -11   8        1.37        4.30      3.27 o
   5 -11   8       52.57       46.61      3.76 o
   6 -11   8        3.14        4.49      2.89 o
  -5 -10   8       68.85      103.80      6.17 o
  -4 -10   8      175.70      185.68      7.66 o
  -3 -10   8      173.13      178.82      6.52 o
  -2 -10   8      126.31      132.32      5.10 o
  -1 -10   8        5.36        1.63      1.62 o
   0 -10   8        9.94       12.55      2.19 o
   1 -10   8       23.75       22.55      2.12 o
   2 -10   8      866.69      916.00     25.53 o
   3 -10   8      252.69      250.05      7.86 o
   4 -10   8      113.39      124.15      6.07 o
   5 -10   8       21.71       24.05      3.02 o
   6 -10   8      123.73      131.66     10.42 o
   7 -10   8        5.23        0.82      4.49 o
  -5  -9   8       40.32       47.90      3.54 o
  -4  -9   8       60.55       71.22      4.27 o
  -3  -9   8      225.47      236.54     12.61 o
  -2  -9   8      828.52      797.85     22.72 o
  -1  -9   8      227.05      225.24      9.08 o
   0  -9   8        6.10        2.64      2.07 o
   1  -9   8      808.41      841.75     24.71 o
   2  -9   8      102.54      107.85      5.95 o
   3  -9   8        2.32       -0.16      1.48 o
   4  -9   8       58.00       51.78      5.11 o
   5  -9   8        9.94        9.09      2.86 o
   6  -9   8        4.65        3.78      2.73 o
   7  -9   8      132.27      132.26      7.22 o
  -6  -8   8       11.12        7.99      3.14 o
  -5  -8   8        7.51        6.83      2.27 o
  -4  -8   8      190.58      177.06      6.37 o
  -3  -8   8       34.30       40.28      2.67 o
  -2  -8   8       49.10       56.14      4.01 o
  -1  -8   8       10.30        9.81      1.53 o
   0  -8   8        1.56        1.37      0.99 o
   1  -8   8      180.26      196.02      5.45 o
   2  -8   8      358.70      353.95      9.03 o
   3  -8   8      635.45      637.93     17.99 o
   4  -8   8      182.78      177.25     12.67 o
   5  -8   8      205.63      199.02      8.52 o
   6  -8   8       87.07       94.49      9.81 o
   7  -8   8      148.87      143.47     12.87 o
  -6  -7   8        1.98        1.84      2.89 o
  -5  -7   8       96.47       96.45      4.48 o
  -4  -7   8      115.80      111.98      4.63 o
  -3  -7   8     1370.20     1378.32     38.04 o
  -2  -7   8      767.72      784.73     22.01 o
  -1  -7   8      686.49      703.99     19.80 o
   0  -7   8      724.68      719.91     56.18 o
   1  -7   8       95.91       88.23      6.25 o
   2  -7   8      367.67      331.52     14.51 o
   3  -7   8      143.80      141.77      9.60 o
   4  -7   8      232.51      219.03      8.81 o
   5  -7   8       39.41       39.32      5.52 o
   6  -7   8        1.34        0.59      3.88 o
   7  -7   8       55.49       53.75      4.62 o
  -7  -6   8      298.00      273.33     16.75 o
  -6  -6   8       71.32       68.38      6.13 o
  -5  -6   8      166.18      154.92      5.82 o
  -4  -6   8        0.23       -0.99      1.56 o
  -3  -6   8      304.91      297.50      9.19 o
  -2  -6   8       44.70       51.06      6.84 o
  -1  -6   8      927.19      990.29     26.93 o
   0  -6   8      140.77      144.01      9.14 o
   1  -6   8        2.97        3.19      0.93 o
   2  -6   8       29.72       26.57      1.50 o
   3  -6   8       50.81       52.91      3.18 o
   4  -6   8      392.08      364.95     23.70 o
   5  -6   8      172.47      160.76      9.81 o
   6  -6   8      166.84      161.65     13.89 o
   7  -6   8        2.19        7.35      3.18 o
  -7  -5   8        2.75        2.00      3.02 o
  -6  -5   8       33.36       22.13      3.18 o
  -5  -5   8      296.24      293.57      9.28 o
  -4  -5   8      354.90      344.25     10.46 o
  -3  -5   8      148.26      147.32      5.11 o
  -2  -5   8        5.39        3.07      1.13 o
  -1  -5   8     1282.09     1364.72     31.94 o
   0  -5   8     2574.06     2848.46     66.13 o
   1  -5   8      216.57      205.28      5.40 o
   2  -5   8      327.37      313.93      9.26 o
   3  -5   8       47.41       46.52      3.68 o
   4  -5   8       66.45       68.37      4.18 o
   5  -5   8       27.11       30.75      3.18 o
   6  -5   8      179.10      174.83      7.94 o
   7  -5   8      199.31      200.08     10.01 o
  -7  -4   8        9.55       11.71      3.02 o
  -6  -4   8       47.62       55.32      6.74 o
  -5  -4   8      327.75      319.55      9.98 o
  -4  -4   8      388.09      375.58     11.16 o
  -3  -4   8       44.86       47.92      2.43 o
  -2  -4   8      182.08      182.14      4.83 o
  -1  -4   8       11.38        8.26      0.83 o
   0  -4   8      658.01      625.97     14.94 o
   1  -4   8      916.73      904.49     24.82 o
   2  -4   8     2128.99     2065.10     70.93 o
   3  -4   8      429.58      404.58     11.71 o
   4  -4   8       20.38       22.73      3.06 o
   5  -4   8        9.50        4.77      2.15 o
   6  -4   8       10.50        8.38      3.06 o
   7  -4   8        1.18       -0.45      3.02 o
  -7  -3   8      104.96      108.72      6.07 o
  -6  -3   8      257.20      261.22     10.54 o
  -5  -3   8      412.63      439.67     13.04 o
  -4  -3   8       38.53       36.42      3.19 o
  -3  -3   8      613.28      657.36     15.76 o
  -2  -3   8      121.02      111.13      3.48 o
  -1  -3   8      863.44      929.03     24.12 o
   0  -3   8     1391.94     1466.29     39.74 o
   1  -3   8       55.78       51.08      2.27 o
   2  -3   8       33.98       31.63      2.54 o
   3  -3   8        2.62        3.99      1.24 o
   4  -3   8       16.30       18.98      3.27 o
   5  -3   8      554.11      532.98     40.45 o
   6  -3   8       47.26       44.54      4.04 o
   7  -3   8      166.99      180.99     12.67 o
  -8  -2   8       26.96       23.65      4.29 o
  -7  -2   8        8.95        5.11      2.60 o
  -6  -2   8       83.27       79.55      7.76 o
  -5  -2   8      259.65      250.56      7.94 o
  -4  -2   8       46.30       47.36      2.43 o
  -3  -2   8        5.28        5.55      0.81 o
  -2  -2   8      424.86      433.15     10.55 o
  -1  -2   8       25.36       46.99      1.69 o
   0  -2   8     1953.50     2078.35     56.08 o
   1  -2   8     2418.55     2427.26     65.36 o
   2  -2   8     2054.49     1985.80     82.20 o
   3  -2   8      601.91      585.41     16.50 o
   4  -2   8      606.12      607.67     35.14 o
   5  -2   8       37.97       39.78      6.13 o
   6  -2   8        1.56        1.91      2.73 o
   7  -2   8       20.35       25.74      5.72 o
  -8  -1   8       17.69       24.00      6.54 o
  -7  -1   8       64.85       67.58      6.13 o
  -6  -1   8        4.88       11.32      2.31 o
  -5  -1   8       97.01       87.31      3.61 o
  -4  -1   8     1096.95     1081.85     29.94 o
  -3  -1   8     1928.13     2032.16     47.35 o
  -2  -1   8      821.43      819.54     19.44 o
  -1  -1   8      624.47      603.57     14.38 o
   0  -1   8      146.86      125.85      4.23 o
   1  -1   8        8.26        6.57      1.18 o
   2  -1   8      324.41      283.59     12.82 o
   3  -1   8      701.49      677.99     19.02 o
   4  -1   8        4.84       12.88      2.31 o
   5  -1   8       18.96       14.13      2.73 o
   6  -1   8       13.64       16.18      7.15 o
  -8   0   8      130.89      114.60     10.42 o
  -7   0   8       14.36       10.72      3.06 o
  -6   0   8        0.59        1.54      1.86 o
  -5   0   8      424.93      461.26     11.42 o
  -4   0   8      176.95      184.45      6.13 o
  -3   0   8      196.33      183.34      7.31 o
  -2   0   8      312.13      346.11      8.52 o
  -1   0   8       38.39       36.81      2.01 o
   0   0   8      542.07      547.79     15.32 o
   1   0   8      425.00      412.10     11.79 o
   2   0   8      380.56      365.86     10.69 o
   3   0   8       27.73       27.53      2.44 o
   4   0   8      389.49      364.44     15.53 o
   5   0   8      113.97      101.67      7.15 o
   6   0   8        6.37        8.25      6.33 o
  -8   1   8        0.87       -0.12      2.44 o
  -7   1   8       11.46       10.07      6.54 o
  -6   1   8      144.42      127.45      5.92 o
  -5   1   8      261.37      280.17      7.34 o
  -4   1   8      635.90      621.94     24.77 o
  -3   1   8      425.63      415.83     10.20 o
  -2   1   8      178.64      166.97      4.43 o
  -1   1   8      265.19      261.92      6.64 o
   0   1   8      376.24      384.27     20.36 o
   1   1   8       56.77       56.43      2.59 o
   2   1   8     2373.54     2400.25     64.66 o
   3   1   8      188.84      179.97      6.05 o
   4   1   8      347.13      356.01     27.78 o
   5   1   8      115.99      112.84     11.44 o
   6   1   8       62.48       64.96      6.95 o
  -8   2   8        5.19        5.59      2.73 o
  -7   2   8       44.82       40.39      4.29 o
  -6   2   8       36.64       37.60      2.51 o
  -5   2   8        5.27        4.19      1.23 o
  -4   2   8      110.48      108.45      3.32 o
  -3   2   8     2828.23     2932.73     79.54 o
  -2   2   8     1070.97     1027.05     24.24 o
  -1   2   8      205.58      179.53      4.90 o
   0   2   8      590.41      605.44     16.97 o
   1   2   8      164.45      148.18      4.95 o
   2   2   8       17.06       16.67      1.80 o
   3   2   8      204.69      199.30      6.60 o
   4   2   8      114.96      107.92      7.35 o
   5   2   8       91.59      103.77      8.58 o
  -8   3   8      179.40      206.32     13.07 o
  -7   3   8      156.93      152.39     10.21 o
  -6   3   8      147.74      149.56      6.46 o
  -5   3   8       20.76       21.07      2.45 o
  -4   3   8       74.72       71.76      3.12 o
  -3   3   8        9.49       12.68      1.73 o
  -2   3   8      422.50      421.02     11.94 o
  -1   3   8      190.84      184.15      9.03 o
   0   3   8      111.46      101.79      4.62 o
   1   3   8       57.75       60.63      4.29 o
   2   3   8        7.92        9.81      2.31 o
   3   3   8      147.50      158.62     17.98 o
   4   3   8      280.80      248.81     14.30 o
  -8   4   8       14.56       14.71      4.49 o
  -7   4   8        5.41        6.75      2.44 o
  -6   4   8        1.55       -1.70      1.86 o
  -5   4   8       16.48       18.42      1.92 o
  -4   4   8      753.84      737.08     20.35 o
  -3   4   8      371.31      355.64     12.85 o
  -2   4   8      393.03      378.26     11.00 o
  -1   4   8      561.01      564.53     19.09 o
   0   4   8      743.81      755.20     25.56 o
   1   4   8       32.51       32.00      2.73 o
   2   4   8        2.46        3.83      5.31 o
   3   4   8        7.52        8.49      2.73 o
  -8   5   8      101.99      113.53      7.35 o
  -7   5   8      193.01      179.73      7.78 o
  -6   5   8       37.48       39.59      5.31 o
  -5   5   8      296.65      287.48      8.80 o
  -4   5   8        8.56        7.78      1.65 o
  -3   5   8       38.04       34.76      4.70 o
  -2   5   8      267.85      252.82     14.27 o
  -1   5   8      444.19      417.90     14.43 o
   0   5   8      200.23      192.33      7.78 o
   1   5   8       80.87       81.30      4.76 o
   2   5   8      205.92      184.76      8.09 o
   3   5   8        0.01        0.23      2.55 o
  -8   6   8        9.30       17.14      3.31 o
  -7   6   8        7.20        9.96      2.73 o
  -6   6   8       26.71       25.40      3.68 o
  -5   6   8       60.35       62.90      6.64 o
  -4   6   8       13.38       11.32      1.86 o
  -3   6   8       78.33       70.70      4.71 o
  -2   6   8        1.38        1.05      1.62 o
  -1   6   8      119.23      117.35      5.47 o
   0   6   8      474.23      459.61     16.46 o
   1   6   8       64.62       68.03      4.33 o
   2   6   8       13.49       17.73      3.02 o
   3   6   8        0.91        0.41      4.09 o
  -7   7   8        8.09        8.66      3.27 o
  -6   7   8       51.29       49.18      3.72 o
  -5   7   8       20.43       20.70      2.76 o
  -4   7   8        7.69        8.22      2.03 o
  -3   7   8        0.49        2.77      1.80 o
  -2   7   8      307.73      284.35      9.01 o
  -1   7   8       27.35       34.42      3.02 o
   0   7   8      132.38      136.72      6.50 o
   1   7   8      292.74      315.42     16.34 o
   2   7   8      221.76      232.06     14.30 o
   3   7   8        0.58        0.82      4.09 o
  -7   8   8       50.47       59.24      6.95 o
  -6   8   8       70.61       74.29      4.76 o
  -5   8   8      157.24      158.98      7.21 o
  -4   8   8      107.76      102.63      8.69 o
  -3   8   8      151.94      145.07      5.56 o
  -2   8   8       10.69       12.72      2.55 o
  -1   8   8        2.70        2.43      5.11 o
   0   8   8       25.84       31.11      3.43 o
   1   8   8        2.38        3.57      2.73 o
   2   8   8       63.13       62.92      7.35 o
  -6   9   8        7.55        7.76      4.49 o
  -5   9   8        8.70        8.02      3.88 o
  -4   9   8        2.78       -0.99      2.73 o
  -3   9   8        6.35        5.81      2.55 o
  -2   9   8        0.18        0.70      2.34 o
  -1   9   8       13.05       11.51      2.94 o
   0   9   8       62.47       74.59      4.76 o
  -5  10   8       47.85       54.75      6.95 o
  -4  10   8       70.08       75.01      8.90 o
  -3  10   8       53.48       58.44      4.30 o
  -2  10   8        6.54       10.77      5.11 o
  -1  10   8        9.32       17.57      4.09 o
   0 -15   9        2.21        9.81      4.90 o
   1 -15   9       23.84       29.88      4.01 o
   2 -15   9        0.20        8.58      4.49 o
  -2 -14   9        0.18       -2.45      4.49 o
  -1 -14   9       11.98       20.39      3.60 o
   0 -14   9       16.86       27.50      3.72 o
   1 -14   9       33.58       46.93      4.18 o
   2 -14   9       37.08       33.09      5.31 o
   5 -14   9        3.64        3.68      4.09 o
  -3 -13   9       40.79       40.86      6.54 o
  -2 -13   9       60.57       55.76      4.76 o
  -1 -13   9       12.14       10.73      3.14 o
   0 -13   9        8.55        2.04      2.60 o
   1 -13   9        7.71       13.19      3.68 o
   2 -13   9        3.55        4.09      3.68 o
   4 -13   9       44.91       38.81      5.31 o
   5 -13   9        0.37       -3.68      3.68 o
  -3 -12   9        3.48       11.85      3.47 o
  -2 -12   9       36.24       38.19      3.05 o
  -1 -12   9      134.45      120.97      6.75 o
   0 -12   9        0.86       -0.28      2.15 o
   1 -12   9       13.11       14.61      2.10 o
   2 -12   9        2.60        5.22      2.44 o
   3 -12   9       15.86       16.89      3.47 o
   4 -12   9       35.12       35.11      3.60 o
   5 -12   9        3.22       -3.27      3.68 o
   6 -12   9       15.92       20.43      4.90 o
  -4 -11   9        0.34       -1.91      2.36 o
  -3 -11   9        2.80        6.18      2.19 o
  -2 -11   9       50.12       51.73      3.20 o
  -1 -11   9        1.77        1.90      1.77 o
   0 -11   9        0.47        1.29      1.84 o
   1 -11   9       45.75       54.87      2.98 o
   2 -11   9       20.62       29.76      3.65 o
   3 -11   9      222.28      237.57      9.52 o
   4 -11   9       33.36       32.59      3.43 o
   5 -11   9       76.41       86.96      5.20 o
   6 -11   9       73.07       73.49      9.81 o
  -5 -10   9        0.03       -2.34      2.34 o
  -4 -10   9      194.05      230.72      8.02 o
  -3 -10   9       65.22       87.58      5.24 o
  -2 -10   9      226.11      228.82      9.83 o
  -1 -10   9      136.38      148.14      5.42 o
   0 -10   9      191.50      213.41     13.42 o
   1 -10   9       25.36       24.36      2.19 o
   2 -10   9      259.29      266.36      8.32 o
   3 -10   9       25.96       27.53      3.02 o
   4 -10   9       60.08       62.72      4.33 o
   5 -10   9        2.99        5.72      2.73 o
   6 -10   9       35.22       35.90      3.89 o
  -5  -9   9       72.03       63.82      3.93 o
  -4  -9   9       61.43       52.89      3.45 o
  -3  -9   9        7.45       15.74      2.19 o
  -2  -9   9       21.82       29.87      2.40 o
  -1  -9   9      240.03      236.67      7.54 o
   0  -9   9      157.11      163.44     11.75 o
   1  -9   9      211.23      228.82      6.22 o
   2  -9   9      186.01      181.82      7.23 o
   3  -9   9       26.12       23.13      2.60 o
   4  -9   9       39.91       36.19      3.47 o
   5  -9   9      157.47      140.29      6.78 o
   6  -9   9       67.29       67.77      4.76 o
  -6  -8   9       35.47       34.89      4.18 o
  -5  -8   9       21.36       26.21      2.83 o
  -4  -8   9       67.16       64.79      3.61 o
  -3  -8   9       17.45       18.79      2.19 o
  -2  -8   9      150.46      172.23      9.01 o
  -1  -8   9      119.00      129.09      4.63 o
   0  -8   9      188.40      205.46      6.55 o
   1  -8   9      376.34      368.39     10.83 o
   2  -8   9      110.92      100.61      4.00 o
   3  -8   9        2.59        4.77      2.15 o
   4  -8   9       31.98       28.49      3.47 o
   5  -8   9       62.94       61.52      4.33 o
   6  -8   9       13.63       12.26      3.18 o
  -6  -7   9       21.08       26.52      3.60 o
  -5  -7   9        3.41        1.91      2.03 o
  -4  -7   9       29.35       28.48      3.30 o
  -3  -7   9       12.09       14.80      1.86 o
  -2  -7   9      115.15      117.60      4.47 o
  -1  -7   9      197.96      179.49      5.81 o
   0  -7   9      750.45      796.46     29.03 o
   1  -7   9      463.06      445.32     18.88 o
   2  -7   9      346.75      334.00      9.97 o
   3  -7   9      256.35      246.70      9.52 o
   4  -7   9        2.12       -1.82      1.86 o
   5  -7   9        3.75        3.27      2.44 o
   6  -7   9        6.17        9.98      3.02 o
  -7  -6   9       96.83      108.68      9.40 o
  -6  -6   9      232.37      242.22     10.54 o
  -5  -6   9      534.11      552.04     16.35 o
  -4  -6   9      142.44      140.35      5.26 o
  -3  -6   9       85.85       82.13      3.69 o
  -2  -6   9       56.38       58.19      2.81 o
  -1  -6   9      269.12      274.40      8.74 o
   0  -6   9      267.10      250.99     21.54 o
   1  -6   9      236.80      254.00      7.85 o
   2  -6   9       26.60       20.46      1.77 o
   3  -6   9       65.60       67.69      4.01 o
   4  -6   9       39.41       47.01      4.49 o
   5  -6   9       15.11       16.78      3.68 o
   6  -6   9       65.61       67.56      4.76 o
  -7  -5   9       62.05       54.56      4.62 o
  -6  -5   9        2.02        5.31      3.68 o
  -5  -5   9       31.08       31.33      2.59 o
  -4  -5   9        5.63        6.66      3.01 o
  -3  -5   9       32.02       32.03      2.10 o
  -2  -5   9        4.99        2.50      1.13 o
  -1  -5   9        4.56        7.57      0.96 o
   0  -5   9      231.85      223.29      9.49 o
   1  -5   9      968.71      962.50     26.47 o
   2  -5   9     1095.44     1065.22     29.30 o
   3  -5   9      744.28      673.93     23.38 o
   4  -5   9      216.00      210.63      8.52 o
   5  -5   9        6.18        4.13      2.66 o
   6  -5   9        4.37        7.97      2.89 o
  -7  -4   9       16.90       19.88      3.31 o
  -6  -4   9       96.96      112.42      6.07 o
  -5  -4   9       46.70       47.54      2.90 o
  -4  -4   9     1979.45     2006.67     55.02 o
  -3  -4   9      739.29      718.85     20.28 o
  -2  -4   9      736.83      710.56     20.99 o
  -1  -4   9       83.26       95.88      3.60 o
   0  -4   9       19.23       18.46      1.86 o
   1  -4   9      246.43      232.81      7.22 o
   2  -4   9       26.93       23.04      1.80 o
   3  -4   9      405.71      373.07     13.57 o
   4  -4   9      197.97      176.55     11.24 o
   5  -4   9        0.49        1.37      2.44 o
   6  -4   9        0.41        3.68      2.89 o
  -7  -3   9        0.34        2.32      2.73 o
  -6  -3   9       49.43       50.15      9.40 o
  -5  -3   9       30.09       37.03      2.51 o
  -4  -3   9      390.24      391.79     11.63 o
  -3  -3   9      128.50      137.48      3.94 o
  -2  -3   9      234.29      252.42     11.70 o
  -1  -3   9        1.09        1.51      1.08 o
   0  -3   9       79.86       86.77      3.34 o
   1  -3   9      208.05      206.27      6.44 o
   2  -3   9      142.69      130.70      4.56 o
   3  -3   9      118.76      112.18      5.49 o
   4  -3   9      179.00      166.82      9.40 o
   5  -3   9      105.61       99.73      5.49 o
   6  -3   9        2.34        4.44      3.02 o
  -8  -2   9        5.98       11.44      5.31 o
  -7  -2   9        0.83        0.55      4.49 o
  -6  -2   9        0.40        0.82      2.02 o
  -5  -2   9      654.08      633.67     18.23 o
  -4  -2   9       27.92       28.41      2.03 o
  -3  -2   9      394.09      392.10      9.79 o
  -2  -2   9      603.82      596.28     14.28 o
  -1  -2   9      290.41      285.24      8.40 o
   0  -2   9      115.32      100.99      3.76 o
   1  -2   9       91.20       78.04      3.14 o
   2  -2   9     1168.44     1132.87     31.11 o
   3  -2   9     1309.26     1241.96     34.10 o
   4  -2   9      241.07      241.86      9.67 o
   5  -2   9      194.83      174.15     13.07 o
   6  -2   9       80.22       82.82      5.49 o
  -8  -1   9        4.46        2.27      2.85 o
  -7  -1   9        0.79        0.50      2.44 o
  -6  -1   9      101.51       81.81      7.97 o
  -5  -1   9        3.07        5.31      1.65 o
  -4  -1   9      536.71      540.33     13.26 o
  -3  -1   9      741.43      705.70     16.94 o
  -2  -1   9     1527.18     1481.01     49.18 o
  -1  -1   9     1446.80     1444.73     39.27 o
   0  -1   9      876.26      863.54     28.18 o
   1  -1   9       84.65       84.70      3.69 o
   2  -1   9       88.90       80.01      3.55 o
   3  -1   9       14.16       14.37      2.01 o
   4  -1   9      104.69      100.92      5.20 o
   5  -1   9      160.50      142.91     12.05 o
   6  -1   9        3.99        5.50      3.14 o
  -8   0   9      149.00      160.42     14.71 o
  -7   0   9      198.73      201.15      8.67 o
  -6   0   9       12.58       20.95      3.27 o
  -5   0   9      126.73      130.42      4.02 o
  -4   0   9        6.66        7.20      1.17 o
  -3   0   9       32.66       30.71      1.86 o
  -2   0   9      106.79      105.91      3.76 o
  -1   0   9       13.49       12.57      1.48 o
   0   0   9      336.61      360.46     12.88 o
   1   0   9        8.69        8.62      1.42 o
   2   0   9      844.00      859.69     23.89 o
   3   0   9       78.59       74.77      3.45 o
   4   0   9      207.24      201.61     16.55 o
   5   0   9      213.89      199.80     26.35 o
   6   0   9      113.41      119.59     12.67 o
  -8   1   9       16.57       13.20      3.47 o
  -7   1   9       11.16       10.01      2.60 o
  -6   1   9       11.38        7.35      2.31 o
  -5   1   9      135.33      130.44      3.97 o
  -4   1   9      183.17      162.37     22.47 o
  -3   1   9     2773.55     2797.86     65.11 o
  -2   1   9     1041.80     1075.32     36.54 o
  -1   1   9      490.89      444.47     12.65 o
   0   1   9     1388.48     1407.29     38.41 o
   1   1   9      663.56      683.93     19.26 o
   2   1   9       11.11        8.88      1.56 o
   3   1   9        1.13        5.04      1.89 o
   4   1   9       63.54       59.16      4.04 o
   5   1   9       98.69      106.09      6.33 o
  -8   2   9      246.56      315.82     17.98 o
  -7   2   9      191.76      192.43     12.26 o
  -6   2   9      156.39      166.84      5.73 o
  -5   2   9       95.59      100.99      3.91 o
  -4   2   9     1383.57     1400.77     33.07 o
  -3   2   9       92.33       87.65      2.91 o
  -2   2   9      279.27      264.28      7.85 o
  -1   2   9       67.70       57.35      2.64 o
   0   2   9      446.59      429.52     14.76 o
   1   2   9      329.05      323.88     10.81 o
   2   2   9      309.00      307.03      9.44 o
   3   2   9        0.82        2.45      1.89 o
   4   2   9       16.47       17.65      2.89 o
  -7   3   9       12.07       10.62      4.09 o
  -6   3   9        2.84        2.29      2.15 o
  -5   3   9       26.56       31.20      2.19 o
  -4   3   9        3.40        4.66      1.48 o
  -3   3   9       45.80       50.10      2.43 o
  -2   3   9        1.42        2.49      1.66 o
  -1   3   9     1046.27     1005.90     33.50 o
   0   3   9      241.96      219.47      8.52 o
   1   3   9       75.64       77.66      4.47 o
   2   3   9      129.55      121.58      6.07 o
   3   3   9        1.79        3.17      2.44 o
   4   3   9       37.36       38.81      5.72 o
  -8   4   9        4.54        3.68      4.09 o
  -7   4   9       77.72       87.81      4.89 o
  -6   4   9       83.68       91.17      4.76 o
  -5   4   9      222.76      222.58      7.14 o
  -4   4   9        3.69        2.60      1.70 o
  -3   4   9       26.80       22.15      3.68 o
  -2   4   9       40.13       41.33      2.85 o
  -1   4   9      369.66      335.23     13.69 o
   0   4   9      258.29      268.46     10.10 o
   1   4   9      379.72      394.93     14.44 o
   2   4   9      339.46      371.35     13.87 o
   3   4   9      120.29      114.01      6.36 o
  -8   5   9       30.91       40.86      6.13 o
  -7   5   9        8.37        7.07      2.73 o
  -6   5   9      233.02      267.41     10.39 o
  -5   5   9      106.08      111.24      4.47 o
  -4   5   9      189.84      181.12      6.12 o
  -3   5   9      439.71      417.47     14.86 o
  -2   5   9       49.37       36.04      2.85 o
  -1   5   9        3.43        2.04      1.96 o
   0   5   9       84.56       80.39      4.60 o
   1   5   9       60.26       66.76      4.47 o
   2   5   9       57.11       62.37      6.54 o
   3   5   9       19.47       24.35      3.47 o
  -7   6   9       54.99       59.58      4.30 o
  -6   6   9       57.83       57.73      4.01 o
  -5   6   9       21.94       20.71      2.34 o
  -4   6   9        5.24        6.54      2.60 o
  -3   6   9       13.20       14.71      2.34 o
  -2   6   9       14.82        9.73      2.26 o
  -1   6   9       50.94       51.08      3.43 o
   0   6   9       52.32       56.50      3.89 o
   1   6   9      254.22      281.99     11.26 o
   2   6   9      218.21      215.57      9.39 o
   3   6   9       52.79       66.19      7.35 o
  -7   7   9        5.34        6.74      2.89 o
  -6   7   9        5.45        2.66      3.06 o
  -5   7   9      174.84      184.39      6.44 o
  -4   7   9      159.16      158.95     10.83 o
  -3   7   9       44.55       44.93      4.29 o
  -2   7   9      116.82      126.05      9.40 o
  -1   7   9       24.16       25.48      2.94 o
   0   7   9        1.27        1.45      3.47 o
   1   7   9        0.87        0.00      2.73 o
   2   7   9       69.88       82.94      7.76 o
  -6   8   9        5.27        1.63      2.89 o
  -5   8   9        1.80        2.36      2.44 o
  -4   8   9       38.58       30.93      4.49 o
  -3   8   9      155.87      152.15     13.69 o
  -2   8   9        5.32        6.22      2.55 o
  -1   8   9       23.75       23.14      3.47 o
   0   8   9       20.00       23.33      3.43 o
   1   8   9        4.88        7.76      4.49 o
  -4   9   9        0.61        2.52      2.64 o
  -3   9   9       20.56       19.14      3.24 o
  -2   9   9       50.23       52.16      5.72 o
  -1   9   9       27.30       28.29      3.83 o
   0   9   9        1.50        5.31      4.09 o
  -4  10   9       33.49       47.80      6.95 o
   1 -15  10        7.67        4.49      4.90 o
  -2 -14  10        8.34        9.81      4.90 o
  -1 -14  10       27.11       29.01      4.70 o
   0 -14  10        0.73        0.41      4.49 o
   1 -14  10       15.40       19.61      5.31 o
   2 -14  10       31.33       30.23      5.31 o
  -3 -13  10       95.45      138.50     10.62 o
  -2 -13  10       85.29      105.47     12.46 o
  -1 -13  10       95.47      104.70      7.35 o
   0 -13  10       59.43       66.60      6.95 o
   1 -13  10       45.53       54.75      6.13 o
   2 -13  10      102.39      105.00      8.17 o
   4 -13  10       50.88       49.03      5.72 o
   5 -13  10        8.18       13.48      4.49 o
  -3 -12  10       30.10       30.85      3.07 o
  -2 -12  10       28.88       24.35      2.90 o
  -1 -12  10      130.33      140.37     10.36 o
   0 -12  10       24.47       18.22      2.85 o
   1 -12  10        8.55        9.99      2.55 o
   2 -12  10       16.29       13.49      2.60 o
   3 -12  10       40.93       35.58      8.38 o
   4 -12  10        6.59        7.83      2.73 o
   5 -12  10        0.55        1.05      3.27 o
   6 -12  10       10.98       10.21      4.90 o
  -4 -11  10       47.75       57.45      3.93 o
  -3 -11  10        4.29        5.87      2.34 o
  -2 -11  10       67.02       78.33      3.91 o
  -1 -11  10       53.52       59.63      3.56 o
   0 -11  10       16.66       20.93      4.70 o
   1 -11  10        4.95        6.54      3.47 o
   2 -11  10      150.37      144.46      5.42 o
   3 -11  10        1.11        2.86      2.31 o
   4 -11  10       17.18       16.03      3.18 o
   5 -11  10       24.21       26.32      3.60 o
   6 -11  10       39.36       49.00      6.13 o
  -5 -10  10       17.17       20.57      4.17 o
  -4 -10  10       18.29       19.62      2.79 o
  -3 -10  10       21.01       21.51      2.49 o
  -2 -10  10       21.51       27.89      2.43 o
  -1 -10  10      234.61      225.03      9.60 o
   0 -10  10      288.98      268.02     10.54 o
   1 -10  10      276.67      281.00     18.39 o
   2 -10  10        7.73        6.72      1.80 o
   3 -10  10      194.10      191.97      8.23 o
   4 -10  10      130.11      117.93      6.05 o
   5 -10  10       14.43       10.31      3.02 o
   6 -10  10        4.46        3.90      3.14 o
  -5  -9  10       52.61       60.24      3.93 o
  -4  -9  10      176.78      169.75      6.44 o
  -3  -9  10       20.68       18.39      2.27 o
  -2  -9  10      196.32      206.86      8.70 o
  -1  -9  10        3.93        3.30      2.15 o
   0  -9  10       10.08        5.07      2.15 o
   1  -9  10      535.02      566.71     16.25 o
   2  -9  10      174.39      169.12      5.89 o
   3  -9  10       24.98       24.81      3.47 o
   4  -9  10        4.50        1.23      2.31 o
   5  -9  10       19.82       19.44      5.31 o
   6  -9  10       75.69       83.07     12.26 o
  -6  -8  10        4.86       -4.09      4.09 o
  -5  -8  10       31.53       28.71      4.46 o
  -4  -8  10       94.91       94.32      4.40 o
  -3  -8  10        7.66        9.90      1.96 o
  -2  -8  10      304.72      305.48      9.99 o
  -1  -8  10        2.46        2.33      1.96 o
   0  -8  10        9.24       12.71      3.06 o
   1  -8  10     1459.45     1542.55     42.18 o
   2  -8  10      719.41      689.97     19.40 o
   3  -8  10      428.38      415.47     15.15 o
   4  -8  10       98.75       93.20      5.20 o
   5  -8  10       19.34       14.28      4.09 o
   6  -8  10        0.19        0.23      3.02 o
  -6  -7  10      112.41      121.43      8.38 o
  -5  -7  10       69.55       77.99      6.63 o
  -4  -7  10      310.13      306.46     10.80 o
  -3  -7  10     1249.29     1264.92     35.13 o
  -2  -7  10      291.68      267.57     13.38 o
  -1  -7  10       55.70       51.31      3.47 o
   0  -7  10       10.57       10.98      1.62 o
   1  -7  10       14.73       17.02      1.80 o
   2  -7  10        5.82        5.26      1.62 o
   3  -7  10      116.27      117.63      5.63 o
   4  -7  10        9.69       13.71      2.60 o
   5  -7  10       23.68       18.81      3.06 o
   6  -7  10        0.00       -5.72      6.13 o
  -7  -6  10        6.50        5.72      4.90 o
  -6  -6  10        0.91        2.45      3.68 o
  -5  -6  10       36.31       43.68      3.14 o
  -4  -6  10      468.44      484.78     17.62 o
  -3  -6  10      424.71      390.46     11.70 o
  -2  -6  10       84.61       86.89      5.11 o
  -1  -6  10        1.34       -0.13      1.13 o
   0  -6  10       64.69       66.95      3.12 o
   1  -6  10      414.92      426.92     12.48 o
   2  -6  10      238.19      224.26      7.22 o
   3  -6  10      453.46      430.28     15.59 o
   4  -6  10       63.92       55.28      6.74 o
   5  -6  10       55.28       48.06      6.74 o
   6  -6  10        0.78       -1.96      2.73 o
  -7  -5  10       12.89       20.47      3.60 o
  -6  -5  10        0.17        0.84      2.44 o
  -5  -5  10        0.85        1.09      1.89 o
  -4  -5  10      263.43      274.08      8.72 o
  -3  -5  10      771.86      767.60     21.69 o
  -2  -5  10      740.66      686.48     23.97 o
  -1  -5  10       16.16       21.08      1.73 o
   0  -5  10      348.70      369.79     10.83 o
   1  -5  10       27.32       21.73      1.89 o
   2  -5  10      280.60      264.32      8.37 o
   3  -5  10      681.81      647.01     22.51 o
   4  -5  10      201.54      188.89      8.09 o
   5  -5  10      243.27      238.22     11.64 o
   6  -5  10       20.50       26.79      4.29 o
  -7  -4  10       50.96       54.14      4.62 o
  -6  -4  10        0.69       -1.63      2.86 o
  -5  -4  10       67.21       70.91      3.69 o
  -4  -4  10      122.55      126.40      4.79 o
  -3  -4  10      276.38      270.02      8.33 o
  -2  -4  10     1186.66     1206.49     47.28 o
  -1  -4  10      440.37      408.82     14.88 o
   0  -4  10      340.39      331.87     11.83 o
   1  -4  10       22.63       22.20      2.63 o
   2  -4  10      136.90      121.88      4.48 o
   3  -4  10        8.32        6.97      2.15 o
   4  -4  10       57.15       51.58      4.90 o
   5  -4  10      108.61      108.68      6.07 o
   6  -4  10       10.97       10.55      3.31 o
  -7  -3  10      150.55      154.79      7.65 o
  -6  -3  10       48.43       48.77      3.89 o
  -5  -3  10        2.10        3.04      1.72 o
  -4  -3  10      129.51      133.59      4.94 o
  -3  -3  10       16.61       17.81      1.62 o
  -2  -3  10       84.75       73.43      3.72 o
  -1  -3  10      430.63      422.56     18.39 o
   0  -3  10       59.77       54.11      3.42 o
   1  -3  10       64.73       66.41      3.07 o
   2  -3  10      735.16      694.02     20.64 o
   3  -3  10      461.99      443.58     16.17 o
   4  -3  10       60.60       63.97      4.04 o
   5  -3  10      110.32      103.86      5.78 o
   6  -3  10      200.68      184.37     14.91 o
  -8  -2  10        7.61        8.58      4.90 o
  -7  -2  10        2.14       -0.61      2.60 o
  -6  -2  10       26.63       24.15      3.02 o
  -5  -2  10       11.74        9.83      1.89 o
  -4  -2  10      172.57      167.71      9.58 o
  -3  -2  10      835.27      828.73     23.00 o
  -2  -2  10     1155.42     1125.51     41.24 o
  -1  -2  10     1387.85     1366.59     37.38 o
   0  -2  10       65.59       58.08      2.83 o
   1  -2  10     1027.60     1052.96     29.07 o
   2  -2  10      527.35      498.91     14.46 o
   3  -2  10       54.35       44.57      3.31 o
   4  -2  10       89.59       92.25      8.17 o
   5  -2  10       11.48       16.92      3.02 o
   6  -2  10       23.05       15.39      3.72 o
  -8  -1  10       53.37       64.16      4.89 o
  -7  -1  10      121.76      138.24      6.93 o
  -6  -1  10      236.89      236.11      9.67 o
  -5  -1  10       11.26       10.68      1.80 o
  -4  -1  10      275.06      278.43      8.32 o
  -3  -1  10      285.50      282.22      8.47 o
  -2  -1  10       87.65       68.31      3.45 o
  -1  -1  10      290.42      254.17      7.69 o
   0  -1  10     1132.34     1109.51     30.47 o
   1  -1  10       73.10       72.87      3.30 o
   2  -1  10      177.58      175.98      5.90 o
   3  -1  10       33.93       28.82      2.89 o
   4  -1  10       69.98       63.13      4.33 o
   5  -1  10       85.64       87.87      5.49 o
   6  -1  10       95.58       94.79      8.99 o
  -8   0  10       40.15       39.54      4.18 o
  -7   0  10        1.44        5.77      2.66 o
  -6   0  10      171.13      173.23     10.62 o
  -5   0  10      231.74      236.62      7.62 o
  -4   0  10        2.84        2.40      1.32 o
  -3   0  10       31.62       27.67      2.05 o
  -2   0  10       23.09       20.80      3.17 o
  -1   0  10      230.37      228.35      8.95 o
   0   0  10      251.49      243.41      7.54 o
   1   0  10      675.16      691.12     19.57 o
   2   0  10        3.02        3.13      1.65 o
   3   0  10       24.41       29.01      3.02 o
   4   0  10        0.68        2.26      3.27 o
   5   0  10       28.27       27.47      6.95 o
  -8   1  10       90.54      112.35      9.40 o
  -7   1  10       23.99       27.95      3.31 o
  -6   1  10       27.62       31.22      3.02 o
  -5   1  10       31.52       34.49      2.43 o
  -4   1  10      322.56      339.98     10.13 o
  -3   1  10      244.45      223.49      6.98 o
  -2   1  10       37.63       28.02      1.97 o
  -1   1  10     1000.85      936.03     25.84 o
   0   1  10       14.05       17.21      1.94 o
   1   1  10      970.18      974.35     27.11 o
   2   1  10      295.15      300.81      9.35 o
   3   1  10      225.23      226.57      7.55 o
   4   1  10       32.95       36.99      7.56 o
   5   1  10       18.26       20.80      3.60 o
  -8   2  10       46.87       70.27      7.35 o
  -7   2  10      103.57      103.77      8.17 o
  -6   2  10      171.71      179.03      7.49 o
  -5   2  10      197.16      212.39      7.21 o
  -4   2  10      600.27      597.51     20.49 o
  -3   2  10      472.77      459.40     19.20 o
  -2   2  10      410.64      383.41     13.57 o
  -1   2  10        9.62        9.92      1.96 o
   0   2  10      456.67      415.03     14.73 o
   1   2  10      133.75      130.36      6.07 o
   2   2  10       20.26       20.32      2.89 o
   3   2  10      159.05      147.10      9.60 o
   4   2  10        1.21       -2.86      3.68 o
  -8   3  10       64.57       72.32      7.35 o
  -7   3  10        5.71        4.09      4.09 o
  -6   3  10       12.55        8.56      3.88 o
  -5   3  10       25.43       22.45      2.73 o
  -4   3  10       77.85       82.93      4.47 o
  -3   3  10        2.26        1.40      1.66 o
  -2   3  10       12.93        9.61      1.96 o
  -1   3  10       54.67       52.01      3.31 o
   0   3  10       64.60       72.00      4.01 o
   1   3  10      438.15      456.86     28.80 o
   2   3  10      228.43      255.72     10.25 o
   3   3  10      201.29      225.10      9.67 o
   4   3  10       33.04       36.36      5.72 o
  -8   4  10       32.92       28.60      5.31 o
  -7   4  10       22.34       32.16      4.49 o
  -6   4  10      168.11      182.63     10.62 o
  -5   4  10       73.02       73.58      4.30 o
  -4   4  10      185.20      188.34      7.78 o
  -3   4  10      290.65      282.42     10.83 o
  -2   4  10      332.77      315.25     11.68 o
  -1   4  10       28.88       20.39      2.55 o
   0   4  10        6.76        5.89      2.86 o
   1   4  10       14.03       15.88      2.73 o
   2   4  10      126.86      137.91      6.93 o
   3   4  10      127.42      158.11     11.03 o
  -7   5  10       54.31       60.88      4.47 o
  -6   5  10        6.00        2.04      3.27 o
  -5   5  10       69.24       67.80      4.30 o
  -4   5  10       94.26       96.04      8.78 o
  -3   5  10       54.66       54.77      6.95 o
  -2   5  10      252.32      249.01      9.81 o
  -1   5  10       56.67       57.15      4.01 o
   0   5  10        1.40       -3.14      3.88 o
   1   5  10       47.23       61.25      4.47 o
   2   5  10       12.67       13.34      3.43 o
  -7   6  10       13.98       20.84      4.49 o
  -6   6  10       15.38       10.62      3.68 o
  -5   6  10        1.89        4.49      3.68 o
  -4   6  10       45.14       49.96      4.49 o
  -3   6  10       26.07       28.71      6.95 o
  -2   6  10       47.10       50.97      3.88 o
  -1   6  10       49.32       45.22      6.13 o
   0   6  10        9.49       13.56      3.02 o
   1   6  10        0.07        1.70      2.85 o
   2   6  10       48.61       68.43      6.13 o
  -6   7  10        0.22        2.45      3.68 o
  -5   7  10        0.33        3.27      4.09 o
  -4   7  10       47.76       51.36      8.17 o
  -3   7  10      182.33      171.18      7.62 o
  -2   7  10      137.92      150.40      8.78 o
  -1   7  10      192.49      188.69     14.71 o
   0   7  10       13.43       18.66      3.31 o
   1   7  10       55.04       60.42      4.91 o
  -5   8  10        1.83        2.49      4.70 o
  -4   8  10       44.50       48.14      4.12 o
  -3   8  10        0.82        1.23      2.73 o
  -2   8  10       13.65       14.76      5.11 o
  -1   8  10       13.15       12.33      3.14 o
   0   8  10        4.78        4.09      4.09 o
  -4   9  10       12.51       16.34      5.31 o
   1 -15  11        5.00        4.49      4.90 o
   0 -14  11        6.88       16.34      5.31 o
   1 -14  11       47.61       50.66      6.54 o
  -2 -13  11        8.33       15.12      5.72 o
  -1 -13  11        7.82        7.82      2.94 o
   0 -13  11       27.95       27.21      3.60 o
   1 -13  11       44.93       47.70      4.04 o
   2 -13  11        5.15        1.50      2.55 o
   3 -13  11        1.21        6.13      4.09 o
   4 -13  11       26.59       28.60      4.90 o
   5 -13  11        2.19        2.86      4.09 o
  -3 -12  11       13.56       16.14      3.88 o
  -2 -12  11       10.19        5.87      3.14 o
  -1 -12  11        7.67        9.21      3.88 o
   0 -12  11        2.60        3.13      2.55 o
   1 -12  11        9.00        5.42      2.73 o
   2 -12  11      218.43      215.75      9.24 o
   3 -12  11       32.70       24.92      3.18 o
   4 -12  11        1.63        0.41      2.60 o
   5 -12  11        3.45        7.15      3.18 o
  -4 -11  11       16.20       12.58      3.60 o
  -3 -11  11       28.08       27.75      3.60 o
  -2 -11  11       14.57       11.91      2.94 o
  -1 -11  11       43.08       45.30      3.89 o
   0 -11  11       89.44       96.61      8.78 o
   1 -11  11      111.84      123.84      6.36 o
   2 -11  11       88.43       89.85      5.20 o
   3 -11  11      164.41      177.67      7.94 o
   4 -11  11       29.22       34.07      3.60 o
   5 -11  11       20.86       14.15      3.31 o
  -5 -10  11      103.34      114.81      6.64 o
  -4 -10  11       27.60       34.79      3.89 o
  -3 -10  11      302.98      292.76     15.32 o
  -2 -10  11        3.00       -1.23      2.31 o
  -1 -10  11       53.73       44.74      5.31 o
   0 -10  11       17.86       13.07      2.86 o
   1 -10  11      187.04      198.51      8.52 o
   2 -10  11       11.33       10.48      2.37 o
   3 -10  11        1.84       -0.61      2.31 o
   4 -10  11       30.14       33.00      3.60 o
   5 -10  11       17.41       17.99      3.88 o
   6 -10  11        2.87        2.04      4.90 o
  -5  -9  11        8.76       16.96      2.74 o
  -4  -9  11       49.78       45.06      4.18 o
  -3  -9  11        6.86        5.29      3.47 o
  -2  -9  11        1.29       -1.55      2.15 o
  -1  -9  11       52.74       47.57      3.72 o
   0  -9  11        0.35       -1.66      2.15 o
   1  -9  11       11.25       11.98      2.03 o
   2  -9  11      318.44      311.30     11.83 o
   3  -9  11      125.17      124.19      6.21 o
   4  -9  11       58.47       55.08      4.33 o
   5  -9  11        1.40        0.58      2.73 o
   6  -9  11        0.24        6.54      4.90 o
  -6  -8  11       20.41       22.11      7.15 o
  -5  -8  11       11.02        4.57      2.68 o
  -4  -8  11      115.14      124.57      6.50 o
  -3  -8  11       51.29       49.22      3.89 o
  -2  -8  11      108.78      108.68      7.76 o
  -1  -8  11       70.67       68.06      4.33 o
   0  -8  11       15.10       14.48      2.44 o
   1  -8  11       21.02       22.49      2.41 o
   2  -8  11      103.77      111.48      4.47 o
   3  -8  11       99.69       98.88      5.34 o
   4  -8  11      145.65      131.73      6.50 o
   5  -8  11      100.57      100.70      5.92 o
   6  -8  11       20.16       23.85      3.89 o
  -6  -7  11        0.27        0.27      2.36 o
  -5  -7  11       27.71       31.98      3.01 o
  -4  -7  11        9.11       13.48      2.89 o
  -3  -7  11      347.37      340.31     13.14 o
  -2  -7  11      274.71      263.55     20.84 o
  -1  -7  11      453.47      439.63     16.32 o
   0  -7  11      276.79      279.19      9.37 o
   1  -7  11      117.22      114.01      4.37 o
   2  -7  11       12.15       11.62      1.86 o
   3  -7  11        1.37        0.68      2.15 o
   4  -7  11       26.62       21.76      3.02 o
   5  -7  11       14.20       10.22      4.70 o
   6  -7  11       18.79       21.92      3.89 o
  -6  -6  11       57.21       55.62      3.76 o
  -5  -6  11       12.14        7.05      2.62 o
  -4  -6  11       12.31        8.38      2.66 o
  -3  -6  11       79.50       77.46      5.52 o
  -2  -6  11      128.83      123.80      6.13 o
  -1  -6  11       11.36       15.73      2.55 o
   0  -6  11       50.11       51.87      3.95 o
   1  -6  11       65.76       72.19      3.98 o
   2  -6  11       66.10       59.44      3.05 o
   3  -6  11      220.36      201.90      8.52 o
   4  -6  11       91.57       79.96      4.91 o
   5  -6  11      128.41      139.41     10.01 o
   6  -6  11       10.09       12.10      5.52 o
  -7  -5  11        0.53        0.00      4.09 o
  -6  -5  11        5.17        8.49      2.73 o
  -5  -5  11       62.78       61.74      5.31 o
  -4  -5  11      160.27      139.98      6.64 o
  -3  -5  11      184.35      166.52      7.22 o
  -2  -5  11      677.82      643.81     35.14 o
  -1  -5  11      684.01      657.79     23.25 o
   0  -5  11      526.80      531.66     15.23 o
   1  -5  11      304.14      298.34      9.11 o
   2  -5  11      134.90      120.47      8.38 o
   3  -5  11       27.84       29.76      3.88 o
   4  -5  11       30.65       28.62      3.18 o
   5  -5  11      136.20      138.90      7.56 o
   6  -5  11       34.56       43.31      6.54 o
  -7  -4  11      137.42      140.71      7.51 o
  -6  -4  11       76.12       78.80      5.05 o
  -5  -4  11      266.73      245.72     10.11 o
  -4  -4  11      261.00      248.22     11.85 o
  -3  -4  11      193.59      182.59      7.80 o
  -2  -4  11       35.17       35.41      2.22 o
  -1  -4  11      321.81      319.20     11.99 o
   0  -4  11      517.89      524.97     29.83 o
   1  -4  11      470.69      465.65     13.51 o
   2  -4  11       15.79       17.23      1.96 o
   3  -4  11        5.20        4.09      2.31 o
   4  -4  11       24.01       23.23      4.09 o
   5  -4  11       19.40       16.42      3.31 o
  -7  -3  11       20.46       20.55      3.47 o
  -6  -3  11       15.32       18.34      4.49 o
  -5  -3  11      204.49      207.23      8.81 o
  -4  -3  11       36.71       32.82      3.02 o
  -3  -3  11       53.42       52.24      2.70 o
  -2  -3  11       47.19       40.60      2.76 o
  -1  -3  11      222.82      213.89      6.82 o
   0  -3  11       69.81       72.89      3.29 o
   1  -3  11       26.78       27.37      2.19 o
   2  -3  11      409.26      423.92     12.57 o
   3  -3  11       28.56       26.10      4.49 o
   4  -3  11       76.35       72.97      4.62 o
   5  -3  11        0.83        0.20      2.89 o
  -7  -2  11       31.86       43.31      3.89 o
  -6  -2  11       89.08       95.20      7.76 o
  -5  -2  11       80.29       78.29      5.52 o
  -4  -2  11       52.44       47.32      3.60 o
  -3  -2  11       15.16       18.20      1.73 o
  -2  -2  11      286.37      257.12     10.66 o
  -1  -2  11      384.67      366.06     13.12 o
   0  -2  11      483.92      482.97     13.97 o
   1  -2  11      642.27      601.93     21.37 o
   2  -2  11     1128.23     1114.62     30.80 o
   3  -2  11       81.97       82.51      7.15 o
   4  -2  11      157.14      138.37      6.93 o
   5  -2  11       10.94       11.97      3.31 o
  -7  -1  11        3.66        6.80      6.54 o
  -6  -1  11      331.83      364.03     20.02 o
  -5  -1  11      176.75      189.27     16.96 o
  -4  -1  11      145.71      146.52      5.16 o
  -3  -1  11     1960.39     1980.64     53.72 o
  -2  -1  11      118.94      107.40      5.21 o
  -1  -1  11        8.96        6.62      1.56 o
   0  -1  11       27.00       32.43      2.27 o
   1  -1  11      138.14      133.01      5.03 o
   2  -1  11       89.69       87.95      3.93 o
   3  -1  11       35.65       35.26      3.18 o
   4  -1  11       10.36       15.50      3.02 o
   5  -1  11        0.41       -2.04      2.89 o
  -8   0  11       88.81      106.20      9.40 o
  -7   0  11       12.07       10.21      3.68 o
  -6   0  11       13.43       19.61      4.09 o
  -5   0  11       59.38       68.23      6.13 o
  -4   0  11       14.26       16.06      1.86 o
  -3   0  11        5.88        3.07      1.49 o
  -2   0  11        1.04        2.06      1.29 o
  -1   0  11       12.90       11.10      2.52 o
   0   0  11      289.39      286.42      8.87 o
   1   0  11      435.35      413.08     12.26 o
   2   0  11      135.65      129.54      4.95 o
   3   0  11      548.77      540.69     19.49 o
   4   0  11      147.26      153.42      7.51 o
   5   0  11        5.05        3.18      3.47 o
  -5   1  11      140.16      149.48      5.32 o
  -4   1  11      847.30      868.22     24.27 o
  -3   1  11      343.21      353.50     10.60 o
  -2   1  11      324.12      313.80     11.39 o
  -1   1  11      304.97      313.86      9.51 o
   0   1  11       82.69       75.26      3.61 o
   1   1  11       63.24       66.75      5.84 o
   2   1  11       17.67       23.40      2.34 o
   3   1  11      122.22      133.80      6.78 o
   4   1  11       70.70       66.60      6.95 o
  -5   2  11       21.72       25.93      3.68 o
  -4   2  11      169.77      169.07      7.04 o
  -3   2  11       30.75       26.97      2.73 o
  -2   2  11       51.53       50.41      5.92 o
  -1   2  11      433.56      364.22     13.28 o
   0   2  11        1.19        2.67      2.15 o
   1   2  11       77.52       79.13      4.76 o
   2   2  11       30.37       33.22      3.60 o
   3   2  11       75.61       71.09      6.95 o
   4   2  11       87.55       96.42      8.58 o
  -5   3  11        0.33        0.41      2.26 o
  -4   3  11      118.79      115.51      5.52 o
  -3   3  11       93.22       84.47      4.60 o
  -2   3  11      121.35      121.50      5.76 o
  -1   3  11      131.39      107.76      9.19 o
   0   3  11       92.26       87.33      5.11 o
   1   3  11        0.19       -1.87      2.44 o
   2   3  11      119.51      130.94      6.78 o
   3   3  11      119.37      149.94     11.03 o
  -7   4  11        5.14        6.13      3.68 o
  -5   4  11        0.34       -2.15      2.15 o
  -4   4  11      110.97      105.36      5.47 o
  -3   4  11      123.25      124.60      6.74 o
  -2   4  11      328.53      286.66     10.81 o
  -1   4  11      112.55      130.30      6.05 o
   0   4  11      100.54      109.28      5.76 o
   1   4  11       71.02       74.18      4.91 o
   2   4  11       21.52       34.48      5.72 o
   3   4  11        8.29       20.43      5.31 o
  -7   5  11       56.18       82.53      6.95 o
  -5   5  11        6.22        7.72      2.55 o
  -4   5  11        9.52        5.41      2.44 o
  -3   5  11        3.16        4.25      2.86 o
  -2   5  11       80.56       70.77      4.30 o
  -1   5  11       19.49       21.33      3.14 o
   0   5  11       49.88       48.56      4.09 o
   1   5  11        0.78        5.35      3.02 o
   2   5  11        1.10        0.71      3.14 o
  -5   6  11       34.54       36.60      4.09 o
  -4   6  11       16.93       20.08      4.09 o
  -3   6  11       34.85       39.87      5.31 o
  -2   6  11       96.92      104.56     10.01 o
  -1   6  11      164.23      179.02      7.91 o
   0   6  11      156.83      164.83      7.78 o
   1   6  11       63.17       75.44      5.49 o
  -5   7  11       29.61       27.72      3.72 o
  -4   7  11       44.93       50.58      6.95 o
  -3   7  11        0.26       -1.77      2.55 o
  -2   7  11        5.70        2.47      2.85 o
  -1   7  11        7.93        8.58      3.14 o
   0   7  11       24.46       26.56      5.31 o
  -5   8  11        0.84        5.72      4.90 o
  -4   8  11        8.80       13.48      5.72 o
  -3   8  11       17.40       17.57      5.72 o
   0 -14  12       55.74       64.14      7.76 o
   1 -14  12       16.42       20.84      5.31 o
  -2 -13  12       67.51       80.90      7.76 o
  -1 -13  12       33.78       38.78      4.30 o
   0 -13  12        2.33        1.06      3.88 o
   1 -13  12        0.71       -0.64      2.55 o
   2 -13  12        5.58        7.76      3.68 o
   3 -13  12       11.51       13.89      4.49 o
   4 -13  12        4.66        2.86      2.89 o
  -3 -12  12        9.05       -0.41      4.09 o
  -2 -12  12       42.19       38.01      4.12 o
  -1 -12  12       16.64       16.67      3.31 o
   0 -12  12        6.65       12.33      3.14 o
   1 -12  12       14.02        7.63      2.73 o
   2 -12  12      227.84      239.83     14.71 o
   3 -12  12       27.14       37.31      6.13 o
   4 -12  12        1.90        0.47      2.73 o
   5 -12  12        0.21        0.02      3.02 o
  -4 -11  12       15.08       17.98      5.31 o
  -3 -11  12      128.65      134.97     10.01 o
  -2 -11  12      143.93      144.81      7.36 o
  -1 -11  12        2.70       -1.68      2.55 o
   0 -11  12        0.72        1.32      2.55 o
   1 -11  12       34.07       28.76      3.31 o
   2 -11  12       46.53       47.50      5.92 o
   3 -11  12       50.39       48.93      4.04 o
   4 -11  12       34.12       50.17      5.11 o
   5 -11  12      103.25       94.80     10.21 o
  -4 -10  12        0.43        5.68      3.14 o
  -3 -10  12        2.34        1.74      2.73 o
  -2 -10  12      191.71      180.99     11.44 o
  -1 -10  12      135.26      131.97      9.40 o
   0 -10  12      136.59      131.15      9.40 o
   1 -10  12       89.02       93.97      7.76 o
   2 -10  12        5.11        3.52      1.96 o
   3 -10  12       21.24       24.11      3.18 o
   4 -10  12        6.36        7.15      2.89 o
   5 -10  12        8.49       10.39      3.31 o
  -5  -9  12       62.25       66.13      5.05 o
  -4  -9  12       18.96       22.23      3.60 o
  -3  -9  12      128.40      118.48      8.99 o
  -2  -9  12        5.60        3.18      2.55 o
  -1  -9  12        1.96        3.68      2.44 o
   0  -9  12       26.23       26.19      3.02 o
   1  -9  12        7.54       11.15      2.03 o
   2  -9  12       41.02       41.35      2.81 o
   3  -9  12       96.54       98.21      5.63 o
   4  -9  12      244.48      223.50      9.52 o
   5  -9  12       15.76       15.78      3.31 o
  -6  -8  12       24.45       28.19      5.72 o
  -5  -8  12        4.81        8.01      3.31 o
  -4  -8  12       13.11       12.26      3.02 o
  -3  -8  12        6.55        6.54      2.60 o
  -2  -8  12      258.82      258.38     10.54 o
  -1  -8  12      554.73      568.50     20.65 o
   0  -8  12      282.41      279.18     19.41 o
   1  -8  12       90.22       86.08      4.36 o
   2  -8  12      471.26      462.67     13.66 o
   3  -8  12       67.41       54.69      4.01 o
   4  -8  12       23.41       22.08      4.09 o
   5  -8  12       17.96       20.55      3.47 o
  -6  -7  12      140.18      165.06     11.44 o
  -5  -7  12      110.54      108.27      8.99 o
  -4  -7  12       86.49       89.88      7.76 o
  -3  -7  12       67.10       59.00      4.18 o
  -2  -7  12       97.60       76.11      5.72 o
  -1  -7  12       38.93       36.57      3.88 o
   0  -7  12      292.81      315.18     10.17 o
   1  -7  12       26.20       28.61      2.89 o
   2  -7  12       57.78       59.66      3.22 o
   3  -7  12        3.54        3.34      2.44 o
   4  -7  12        0.16       -1.20      2.26 o
   5  -7  12       19.09       20.28      3.31 o
  -6  -6  12        9.81       12.66      3.31 o
  -5  -6  12       20.51       17.76      4.49 o
  -4  -6  12        4.40        0.82      2.31 o
  -3  -6  12      167.01      152.89      7.22 o
  -2  -6  12      212.37      196.87     10.42 o
  -1  -6  12      150.03      163.93      5.73 o
   0  -6  12       95.35      101.56      4.13 o
   1  -6  12       97.57       98.92      4.23 o
   2  -6  12      324.08      319.53     12.81 o
   3  -6  12        1.27       -1.02      2.31 o
   4  -6  12       10.52       10.04      2.73 o
   5  -6  12       20.48       29.31      3.72 o
  -6  -5  12       10.15       10.52      3.31 o
  -5  -5  12      170.49      167.46      7.94 o
  -4  -5  12       13.85       15.49      3.06 o
  -3  -5  12      200.07      184.14      8.09 o
  -2  -5  12       20.27       15.46      3.88 o
  -1  -5  12      148.38      142.56      5.02 o
   0  -5  12     1010.09     1048.13     37.60 o
   1  -5  12       30.31       32.01      2.35 o
   2  -5  12      516.04      497.67     17.88 o
   3  -5  12      264.02      237.81      9.67 o
   4  -5  12       16.94       19.66      3.02 o
   5  -5  12        4.38        7.97      3.18 o
  -6  -4  12       20.60       26.06      3.60 o
  -5  -4  12      491.87      479.63     17.90 o
  -4  -4  12       70.51       67.13      4.33 o
  -3  -4  12      124.17      109.14      8.78 o
  -2  -4  12      132.25      118.13      7.40 o
  -1  -4  12      174.94      174.89      7.15 o
   0  -4  12       12.79       11.26      1.69 o
   1  -4  12      178.41      165.56      6.04 o
   2  -4  12       31.51       30.17      2.43 o
   3  -4  12       18.98       22.36      2.89 o
   4  -4  12        9.28       12.56      3.88 o
   5  -4  12        0.13        3.66      3.88 o
  -7  -3  12        4.24        0.82      4.09 o
  -6  -3  12       20.78       21.72      3.47 o
  -5  -3  12        1.30        5.52      3.06 o
  -4  -3  12      182.87      177.45      7.80 o
  -3  -3  12       11.59       12.81      2.44 o
  -2  -3  12       51.13       40.22      2.39 o
  -1  -3  12       14.03       14.13      1.86 o
   0  -3  12       36.68       36.30      2.51 o
   1  -3  12      156.70      151.43      5.42 o
   2  -3  12      696.11      700.54     20.04 o
   3  -3  12      112.00      106.95      5.63 o
   4  -3  12      272.02      286.21     17.16 o
   5  -3  12        0.65        3.71      6.33 o
  -7  -2  12       59.09       56.38      6.54 o
  -6  -2  12      227.51      250.74     10.54 o
  -5  -2  12       49.47       54.48      4.18 o
  -4  -2  12      225.60      231.68      9.53 o
  -3  -2  12     1082.60     1108.41     30.63 o
  -2  -2  12       89.54       73.20      4.70 o
  -1  -2  12       62.24       67.39      3.22 o
   0  -2  12       28.38       21.43      2.12 o
   1  -2  12        4.77        3.00      2.09 o
   2  -2  12      181.22      174.90      6.21 o
   3  -2  12        2.71        3.06      2.31 o
   4  -2  12      126.81      135.33      6.93 o
   5  -2  12       51.95       48.44      4.91 o
  -7  -1  12       48.97       48.62      6.13 o
  -6  -1  12        0.13       -0.41      3.27 o
  -5  -1  12       59.81       60.78      4.18 o
  -4  -1  12        2.92        0.69      1.48 o
  -3  -1  12      361.76      346.76     10.43 o
  -2  -1  12      107.82      108.92     10.17 o
  -1  -1  12      225.92      201.37      9.33 o
   0  -1  12      160.74      140.54      7.03 o
   1  -1  12       56.03       54.64      3.14 o
   2  -1  12       77.55       83.34      3.93 o
   3  -1  12      123.94      140.30     13.89 o
   4  -1  12       59.73       59.04      5.72 o
  -6   0  12       17.69       18.79      4.09 o
  -5   0  12       13.64       11.76      2.55 o
  -4   0  12        6.69       12.54      2.53 o
  -3   0  12      133.43      135.78      5.02 o
  -2   0  12      169.84      153.58      6.85 o
  -1   0  12      136.08      142.06      5.25 o
   0   0  12       10.99       14.06      2.54 o
   1   0  12        0.83        0.26      1.77 o
   2   0  12       26.30       23.95      2.51 o
   3   0  12      130.14      132.40      6.64 o
   4   0  12      135.57      153.20      7.65 o
  -5   1  12       29.42       33.08      8.38 o
  -4   1  12      400.00      384.59     13.99 o
  -3   1  12       43.90       48.08      4.29 o
  -2   1  12      224.38      207.59     11.24 o
  -1   1  12      723.10      668.15     39.43 o
   0   1  12       51.03       64.79     11.24 o
   1   1  12       34.53       35.95      3.43 o
   2   1  12       22.60       30.23      3.43 o
   3   1  12        0.93        2.45      3.68 o
   4   1  12       38.56       45.76      6.54 o
  -5   2  12      104.68      102.15      7.15 o
  -4   2  12        0.28        2.04      4.29 o
  -3   2  12        7.24       15.26      3.06 o
  -2   2  12       36.50       36.29      6.13 o
  -1   2  12       17.77       18.07      2.55 o
   0   2  12      269.65      266.53     10.54 o
   1   2  12       32.11       32.36      3.60 o
   2   2  12       26.30       32.71      4.29 o
   3   2  12       35.77       49.84      6.54 o
  -6   3  12       36.43       46.98      5.31 o
  -5   3  12        0.77       -2.26      2.26 o
  -4   3  12        0.13       -0.18      3.06 o
  -3   3  12       40.60       34.42      3.14 o
  -2   3  12      306.10      276.82     13.28 o
  -1   3  12      112.06      108.09      5.47 o
   0   3  12      150.40      140.73      6.54 o
   1   3  12      124.50      131.00      6.78 o
   2   3  12       99.99      105.57      6.21 o
  -6   4  12       17.35       15.93      4.09 o
  -5   4  12       59.81       66.19      4.30 o
  -4   4  12       28.48       27.49      2.94 o
  -3   4  12        6.84        4.95      2.86 o
  -2   4  12        2.58        1.15      2.44 o
  -1   4  12       40.48       41.52      3.68 o
   0   4  12      132.82      145.70     14.10 o
   1   4  12       24.72       23.66      3.60 o
   2   4  12       74.13       82.65      8.99 o
  -6   5  12        2.45        7.35      3.68 o
  -5   5  12       83.32       85.68     12.46 o
  -4   5  12        3.96        4.36      2.55 o
  -3   5  12       21.36       23.48      7.56 o
  -2   5  12        6.97        6.13      2.85 o
  -1   5  12       19.10       19.24      3.68 o
   0   5  12       70.43       64.65      4.76 o
   1   5  12        6.08        7.96      3.60 o
  -5   6  12       33.07       42.73      5.31 o
  -4   6  12        4.65        2.47      2.64 o
  -3   6  12        6.61        9.95      3.27 o
  -2   6  12        5.53        1.52      2.94 o
  -1   6  12       10.57       11.67      3.31 o
   0   6  12       79.41       86.21      7.76 o
  -5   7  12       24.49       28.60      6.13 o
  -4   7  12       40.17       60.47      7.35 o
  -3   7  12      104.79      118.89      9.81 o
   0 -14  13        0.68       -0.41      5.31 o
   1 -14  13        6.34        9.40      5.31 o
  -2 -13  13       77.38       74.36      7.35 o
  -1 -13  13        0.34       -0.23      2.94 o
   0 -13  13       41.74       43.43      5.31 o
   1 -13  13       19.25       17.64      3.53 o
   2 -13  13       10.30       12.67      4.49 o
   3 -13  13        3.35        4.09      4.49 o
   4 -13  13        2.01        1.63      2.89 o
  -3 -12  13       37.29       48.21      6.54 o
  -2 -12  13        2.48        3.44      3.06 o
  -1 -12  13        0.53        1.70      2.73 o
   0 -12  13        3.05       -4.64      4.90 o
   1 -12  13        1.40        1.02      2.89 o
   2 -12  13       19.40       30.64      5.31 o
   3 -12  13        0.31        0.41      3.68 o
   4 -12  13       35.66       43.34      4.33 o
  -3 -11  13       13.59       13.58      3.47 o
  -2 -11  13       41.91       42.97      7.35 o
  -1 -11  13       18.45       20.49      3.43 o
   0 -11  13      170.72      162.20     10.62 o
   1 -11  13      117.13      105.00      8.17 o
   2 -11  13       33.69       37.18      5.31 o
   3 -11  13        0.13       -0.41      2.86 o
   4 -11  13        3.69        4.11      3.88 o
  -4 -10  13       10.19        3.83      3.02 o
  -3 -10  13       49.88       29.31      4.49 o
  -2 -10  13       61.92       64.55      6.54 o
  -1 -10  13        4.44        7.37      2.85 o
   0 -10  13       40.05       44.94      5.31 o
   1 -10  13        3.03       -0.82      2.86 o
   2 -10  13       34.93       34.55      3.47 o
   3 -10  13        1.33        1.63      2.60 o
   4 -10  13       28.66       33.86      3.89 o
  -5  -9  13        3.20       -4.09      4.09 o
  -4  -9  13        2.41        1.15      3.02 o
  -3  -9  13       48.52       58.02      6.13 o
  -2  -9  13        2.39       -2.24      2.44 o
  -1  -9  13       95.35       94.17      5.49 o
   0  -9  13       76.85       83.43      5.05 o
   1  -9  13        1.37        3.13      1.92 o
   2  -9  13       21.30       18.43      2.52 o
   3  -9  13       63.30       57.34      4.47 o
   4  -9  13        5.20        3.68      2.89 o
   5  -9  13       32.00       35.67      4.18 o
  -5  -8  13        6.85        8.85      3.31 o
  -4  -8  13       20.96       14.12      4.49 o
  -3  -8  13        6.62       10.37      3.27 o
  -2  -8  13       42.58       35.81      3.60 o
  -1  -8  13       98.35       95.13      5.34 o
   0  -8  13      223.19      238.13     22.06 o
   1  -8  13      307.52      300.56      9.41 o
   2  -8  13       90.70       89.46      4.53 o
   3  -8  13       41.43       36.17      3.60 o
   4  -8  13       64.66       59.55      6.54 o
   5  -8  13       12.43       13.51      3.31 o
  -5  -7  13       77.37       82.94      8.17 o
  -4  -7  13      110.62      105.41      6.07 o
  -3  -7  13      187.82      173.25      8.09 o
  -2  -7  13      104.75      102.70      5.63 o
  -1  -7  13       39.63       39.78      6.13 o
   0  -7  13      128.52      134.77      9.04 o
   1  -7  13       69.89       77.22      3.76 o
   2  -7  13       18.92       19.60      2.43 o
   3  -7  13        7.28        8.75      2.73 o
   4  -7  13        5.43        5.76      2.73 o
   5  -7  13        7.11        9.72      3.47 o
  -6  -6  13        1.01       -4.09      4.49 o
  -5  -6  13        3.51        2.60      2.73 o
  -4  -6  13        3.35       -1.23      2.60 o
  -3  -6  13        1.28       -0.41      2.31 o
  -2  -6  13       16.20       13.47      5.31 o
  -1  -6  13       26.66       24.88      2.16 o
   0  -6  13      204.49      201.90      6.88 o
   1  -6  13      177.83      191.35      6.60 o
   2  -6  13      143.30      142.84      5.58 o
   3  -6  13      232.80      219.91      9.60 o
   4  -6  13       41.02       41.51      4.29 o
   5  -6  13        1.97        1.74      3.31 o
  -6  -5  13       68.01       84.11      5.63 o
  -5  -5  13      236.48      238.56     10.62 o
  -4  -5  13      390.63      361.75     14.01 o
  -3  -5  13      268.63      237.52     17.98 o
  -2  -5  13      177.39      157.96     10.21 o
  -1  -5  13      188.93      185.50      6.34 o
   0  -5  13       15.14       11.11      1.92 o
   1  -5  13        6.56        5.07      3.68 o
   2  -5  13       24.89       26.47      2.51 o
   3  -5  13      177.27      166.49      7.65 o
   4  -5  13       15.18       19.63      3.47 o
  -6  -4  13       74.41       74.02      6.74 o
  -5  -4  13       21.80       21.88      3.31 o
  -4  -4  13       53.82       55.09      4.18 o
  -3  -4  13       27.18       25.79      3.02 o
  -2  -4  13      395.09      376.49     11.22 o
  -1  -4  13       83.08       82.89      3.73 o
   0  -4  13       61.51       60.32      3.21 o
   1  -4  13        3.08        0.46      1.82 o
   2  -4  13        0.83       -0.54      1.90 o
   3  -4  13      114.33      102.69      5.63 o
   4  -4  13      103.43      106.80      7.35 o
  -6  -3  13        1.73       -1.63      2.60 o
  -5  -3  13       11.67       13.09      2.89 o
  -4  -3  13       79.53       76.93      6.13 o
  -3  -3  13      129.43      111.81     14.91 o
  -2  -3  13      118.65      118.24      4.61 o
  -1  -3  13        6.87       11.71      1.86 o
   0  -3  13       82.26       88.07      4.00 o
   1  -3  13       61.53       48.74      3.05 o
   2  -3  13      153.72      150.06      5.74 o
   3  -3  13        1.19        1.43      2.60 o
   4  -3  13       99.26      103.70      6.74 o
  -7  -2  13        3.84        3.68      4.49 o
  -6  -2  13        1.16       -2.44      2.44 o
  -5  -2  13      157.92      159.59     12.05 o
  -4  -2  13        0.31        2.43      2.44 o
  -3  -2  13      493.33      464.37     16.31 o
  -2  -2  13      211.75      195.96     12.10 o
  -1  -2  13      334.84      323.32     16.79 o
   0  -2  13      227.76      244.12      7.92 o
   1  -2  13      276.08      272.50      8.72 o
   2  -2  13        2.98        3.21      2.39 o
   3  -2  13        0.40        1.02      2.60 o
   4  -2  13        2.83        0.02      3.02 o
  -7  -1  13       43.75       45.76      6.13 o
  -6  -1  13       86.74       93.77      5.78 o
  -5  -1  13      153.90      162.78      7.65 o
  -4  -1  13       75.54       83.73      3.83 o
  -3  -1  13        8.12        6.45      1.73 o
  -2  -1  13       12.81       12.51      1.77 o
  -1  -1  13       47.11       49.63      5.82 o
   0  -1  13      157.75      157.67      5.82 o
   1  -1  13       13.57        7.47      2.03 o
   2  -1  13       32.41       32.66      2.73 o
   3  -1  13       20.32       26.11      3.60 o
   4  -1  13       61.10       68.02      5.18 o
  -5   0  13        3.62        4.49      3.68 o
  -4   0  13        2.30        4.72      2.26 o
  -3   0  13      108.73       94.26      5.00 o
  -2   0  13      189.88      169.45      7.21 o
  -1   0  13      106.97      115.53      5.76 o
   0   0  13      349.06      333.03     12.70 o
   1   0  13      245.17      251.45     10.25 o
   2   0  13      104.50      105.39      5.92 o
   3   0  13       25.41       14.71      4.90 o
  -5   1  13       21.48       29.79      3.24 o
  -4   1  13      138.03      143.06      6.75 o
  -3   1  13        1.13        4.82      2.15 o
  -2   1  13        0.41        1.17      3.68 o
  -1   1  13       34.02       24.25      2.94 o
   0   1  13       74.27       77.22      4.76 o
   1   1  13       55.27       69.86      4.60 o
   2   1  13       64.41       67.94      4.91 o
   3   1  13        8.25       17.57      4.90 o
  -5   2  13       16.95       21.41      3.06 o
  -4   2  13       21.91       29.74      3.14 o
  -3   2  13       14.49       14.53      2.73 o
  -2   2  13        7.53       12.37      2.55 o
  -1   2  13      177.56      160.57      7.21 o
   0   2  13       16.40       18.97      3.14 o
   1   2  13       76.76       90.10      6.95 o
   2   2  13       50.71       58.37      4.76 o
  -6   3  13        9.02        3.68      3.68 o
  -5   3  13       40.61       53.76      6.13 o
  -4   3  13       38.13       39.04      3.72 o
  -3   3  13        3.89        5.86      2.55 o
  -2   3  13       59.22       63.26      6.74 o
  -1   3  13       70.87       63.30      4.47 o
   0   3  13       51.37       51.15      7.35 o
   1   3  13      128.62      157.66      7.94 o
   2   3  13      131.44      169.15     11.85 o
  -6   4  13       21.03       21.65      4.09 o
  -5   4  13       24.40       25.57      3.32 o
  -4   4  13       88.23       92.82      5.29 o
  -3   4  13      112.42      116.72      6.17 o
  -2   4  13       40.10       37.54      3.83 o
  -1   4  13       12.31       17.07      3.14 o
   0   4  13        4.10        1.91      5.72 o
   1   4  13        2.53        1.23      4.90 o
  -5   5  13       21.80       19.34      3.24 o
  -4   5  13        7.51        6.30      2.94 o
  -3   5  13       20.28       19.66      4.29 o
  -2   5  13        2.56        8.80      3.14 o
  -1   5  13        0.18        1.42      3.02 o
  -4   6  13       37.82       48.62      6.95 o
   1 -14  14        5.63       13.66      3.88 o
  -1 -13  14        2.95        4.90      4.49 o
   0 -13  14        2.27       -3.44      4.29 o
   1 -13  14       12.71       14.81      3.60 o
   2 -13  14       11.67        2.45      4.09 o
   3 -13  14        1.30        0.82      4.49 o
  -2 -12  14       44.94       46.98      6.13 o
  -1 -12  14        6.35        8.51      3.14 o
   0 -12  14        8.43        8.53      4.29 o
   1 -12  14       29.85       28.29      7.15 o
   2 -12  14        2.59        7.76      4.09 o
   3 -12  14        8.28       14.30      4.90 o
   4 -12  14        0.01        4.49      4.49 o
  -3 -11  14        2.44       -1.23      4.09 o
  -2 -11  14       25.17       22.87      4.70 o
  -1 -11  14        4.13        2.28      2.94 o
   0 -11  14       90.06       99.28      8.17 o
   1 -11  14       33.05       32.28      5.31 o
   2 -11  14       27.65       29.42      5.31 o
   3 -11  14       33.14       37.59      4.04 o
   4 -11  14       45.23       45.35      6.13 o
  -3 -10  14       13.23        7.39      3.02 o
  -2 -10  14       22.02       15.59      3.43 o
  -1 -10  14       29.97       25.83      7.97 o
   0 -10  14       37.24       40.60      3.89 o
   1 -10  14        8.82       19.74      3.31 o
   2 -10  14        3.72        6.43      2.73 o
   3 -10  14        5.72       11.40      3.02 o
   4 -10  14        0.35        1.75      3.02 o
  -4  -9  14        8.63        3.86      3.14 o
  -3  -9  14        6.89        4.84      3.06 o
  -2  -9  14        0.34        0.88      2.73 o
  -1  -9  14      110.56      109.85      6.21 o
   0  -9  14       40.92       45.19      4.04 o
   1  -9  14      321.01      350.32     13.72 o
   2  -9  14        6.63       13.36      2.89 o
   3  -9  14      168.58      171.87      9.60 o
   4  -9  14       29.69       29.86      3.89 o
  -4  -8  14      100.04       87.02      8.17 o
  -3  -8  14       64.24       53.07      4.47 o
  -2  -8  14       59.20       57.23      4.47 o
  -1  -8  14      157.17      162.26      7.65 o
   0  -8  14      191.41      183.19      8.23 o
   1  -8  14       76.21       79.51      4.00 o
   2  -8  14        9.74       11.22      2.73 o
   3  -8  14       11.38        7.76      2.89 o
   4  -8  14       12.65       10.27      3.68 o
  -5  -7  14       35.25       23.52      9.60 o
  -4  -7  14        4.15        3.27      2.89 o
  -3  -7  14       10.59       14.17      2.89 o
  -2  -7  14       26.88       17.84      3.14 o
  -1  -7  14       10.99       12.87      2.89 o
   0  -7  14       20.33       22.49      3.57 o
   1  -7  14       23.66       23.00      2.40 o
   2  -7  14      150.02      149.68     10.75 o
   3  -7  14       57.85       54.53      4.30 o
   4  -7  14       11.55       11.35      3.24 o
  -6  -6  14       10.21        1.63      4.49 o
  -5  -6  14       12.01       12.50      3.88 o
  -4  -6  14      115.56      119.22      6.64 o
  -3  -6  14       50.72       51.08      4.18 o
  -2  -6  14      117.90      108.15      9.40 o
  -1  -6  14       39.17       42.97      4.49 o
   0  -6  14       19.15       17.85      2.27 o
   1  -6  14        2.61        3.23      1.92 o
   2  -6  14        6.55        5.18      2.12 o
   3  -6  14      114.56      111.90      6.05 o
   4  -6  14       31.47       33.17      4.04 o
  -6  -5  14        0.42       -1.19      3.14 o
  -5  -5  14       54.58       52.73      4.62 o
  -4  -5  14        4.99        3.01      2.73 o
  -3  -5  14       48.06       42.04     10.62 o
  -2  -5  14      305.04      307.40     19.41 o
  -1  -5  14      130.85      128.05      5.02 o
   0  -5  14      187.61      186.39     10.03 o
   1  -5  14       39.72       39.42      4.90 o
   2  -5  14       69.43       73.57      3.85 o
   3  -5  14       54.48       47.15      4.01 o
   4  -5  14        5.94        4.09      4.29 o
  -6  -4  14      223.58      215.57      9.96 o
  -5  -4  14        9.35        5.52      2.89 o
  -4  -4  14       61.52       56.32      8.38 o
  -3  -4  14       64.31       60.78      8.78 o
  -2  -4  14      220.92      207.72      7.05 o
  -1  -4  14       17.35       20.72      2.22 o
   0  -4  14       21.74       26.76      2.94 o
   1  -4  14       78.66       66.53      3.52 o
   2  -4  14       13.42       11.64      2.36 o
   3  -4  14        9.98       12.75      3.18 o
   4  -4  14       15.82       22.42      4.04 o
  -6  -3  14        1.03        2.74      3.02 o
  -5  -3  14       16.24       11.21      3.02 o
  -4  -3  14       12.34        9.50      2.73 o
  -3  -3  14        1.60        2.66      3.06 o
  -2  -3  14       63.57       55.94      3.12 o
  -1  -3  14      231.92      219.86     12.63 o
   0  -3  14       86.41       89.84      4.23 o
   1  -3  14      313.40      340.05     10.68 o
   2  -3  14       11.97       20.27      2.57 o
   3  -3  14       58.13       51.76      6.74 o
   4  -3  14        0.09       -2.45      4.90 o
  -6  -2  14       72.82       80.42      5.63 o
  -5  -2  14       61.61       64.23      4.62 o
  -4  -2  14       93.39       92.49      5.72 o
  -3  -2  14       76.90       64.55      5.39 o
  -2  -2  14       41.82       38.01      2.73 o
  -1  -2  14       62.06       54.32      3.36 o
   0  -2  14      254.01      244.56      8.09 o
   1  -2  14       54.87       54.93      3.38 o
   2  -2  14        6.03        5.65      2.27 o
   3  -2  14       27.74       31.65      3.89 o
   4  -2  14        4.63       -0.82      4.49 o
  -6  -1  14       13.35       17.33      3.47 o
  -5  -1  14       91.30       96.06      5.72 o
  -4  -1  14      146.75      131.75      7.76 o
  -3  -1  14        2.25        0.59      1.86 o
  -2  -1  14        2.71        3.88      1.86 o
  -1  -1  14        2.16       -0.58      1.86 o
   0  -1  14       91.05       94.78      7.03 o
   1  -1  14       84.05       95.64      4.47 o
   2  -1  14       63.14       79.69      4.32 o
   3  -1  14       31.70       36.61      6.54 o
  -6   0  14        8.20       12.26      4.49 o
  -5   0  14       14.83       15.12      4.49 o
  -4   0  14       40.79       54.79      4.70 o
  -3   0  14       12.47       18.04      5.52 o
  -2   0  14        8.26       12.72      2.73 o
  -1   0  14       56.05       42.95      3.88 o
   0   0  14       31.07       31.04      3.43 o
   1   0  14      158.17      140.88      7.07 o
   2   0  14      138.30      156.47      7.65 o
  -5   1  14       39.98       48.08      3.92 o
  -4   1  14      143.81      144.76      7.97 o
  -3   1  14      115.03      123.24     10.83 o
  -2   1  14      141.69      139.04      6.75 o
  -1   1  14       18.68       13.41      3.02 o
   0   1  14       34.07       32.93      5.72 o
   1   1  14        9.30       15.01      3.14 o
   2   1  14        9.77       15.52      3.60 o
  -5   2  14        6.70       11.71      5.11 o
  -4   2  14        0.90        0.07      2.44 o
  -3   2  14        2.07        0.45      2.55 o
  -2   2  14       59.01       62.23      4.30 o
  -1   2  14        4.00        5.23      2.85 o
   0   2  14       22.25       19.59      3.31 o
   1   2  14       76.53       90.48      5.78 o
   2   2  14       17.73       17.57      5.31 o
  -6   3  14       14.84       17.57      4.09 o
  -5   3  14        7.77        5.60      3.47 o
  -4   3  14      144.79      151.92     10.62 o
  -3   3  14      109.36      110.09      8.17 o
  -2   3  14       61.93       69.89      6.33 o
  -1   3  14       81.16       84.14      5.29 o
   0   3  14       14.40       23.06      5.11 o
   1   3  14        6.75       -4.49      4.49 o
  -5   4  14        0.90       -0.16      2.72 o
  -4   4  14        0.76        1.92      2.86 o
  -3   4  14       17.02       16.56      3.14 o
  -2   4  14       38.98       48.75      5.31 o
  -1   4  14       37.34       36.66      4.04 o
   0 -13  15        5.11        3.27      4.09 o
   1 -13  15        1.53        3.06      3.24 o
  -1 -12  15        1.20        1.09      3.32 o
   0 -12  15       30.52       35.22     13.28 o
   1 -12  15       36.13       48.62      6.13 o
   2 -12  15       26.99       29.01      5.72 o
  -2 -11  15        4.96        0.41      3.14 o
  -1 -11  15       96.47       87.02      7.76 o
   0 -11  15       16.10       14.49      3.43 o
   1 -11  15        0.03        0.04      3.02 o
   2 -11  15        1.03        2.45      4.09 o
   3 -11  15       26.75       28.14      5.11 o
  -3 -10  15       26.94       17.68      5.52 o
  -2 -10  15        3.08       -3.39      3.68 o
  -1 -10  15       40.21       39.86      4.30 o
   0 -10  15        1.38        0.43      2.85 o
   1 -10  15        0.10       -2.73      2.73 o
   2 -10  15       15.93       13.66      3.02 o
   3 -10  15        1.42        1.59      2.85 o
  -3  -9  15       36.58       19.91     14.10 o
  -2  -9  15        3.11        1.38      2.73 o
  -1  -9  15        0.67       -2.45      4.09 o
   0  -9  15        0.32       -2.60      2.60 o
   1  -9  15        2.24        0.77      2.73 o
   2  -9  15       32.58       32.87      3.60 o
   3  -9  15       22.02       25.00      3.60 o
  -4  -8  15       41.07       59.96      5.52 o
  -3  -8  15       17.69       15.18      3.47 o
  -2  -8  15      154.29      146.69      7.22 o
  -1  -8  15      135.52      134.07      6.93 o
   0  -8  15       95.88       85.36      6.74 o
   1  -8  15       70.63       72.94      4.58 o
   2  -8  15       41.12       34.77      3.72 o
   3  -8  15        0.16       -2.84      2.85 o
  -5  -7  15      120.34      140.14     10.62 o
  -4  -7  15       21.94       18.97      3.60 o
  -3  -7  15        9.21        6.25      3.02 o
  -2  -7  15       24.78       24.16      3.43 o
  -1  -7  15       25.58       30.31      7.35 o
   0  -7  15        1.00       -0.01      2.10 o
   1  -7  15        0.94        2.84      2.10 o
   2  -7  15        3.63       -2.07      2.44 o
   3  -7  15        1.33        0.00      2.64 o
  -5  -6  15       32.27       29.53      4.04 o
  -4  -6  15        0.05       -1.66      2.73 o
  -3  -6  15       81.17       73.29      5.05 o
  -2  -6  15      127.31      114.20      6.36 o
  -1  -6  15       67.12       75.50      4.91 o
   0  -6  15      115.22      126.36      5.25 o
   1  -6  15      161.64      166.60      6.27 o
   2  -6  15       67.26       76.16      5.72 o
   3  -6  15        3.93        5.45      3.02 o
  -5  -5  15       38.05       35.22      4.18 o
  -4  -5  15       55.67       49.25      4.33 o
  -3  -5  15      109.34       99.43      5.92 o
  -2  -5  15       38.38       41.36      9.81 o
  -1  -5  15       32.44       34.54      3.22 o
   0  -5  15       35.18       35.72      2.88 o
   1  -5  15       18.92       22.25      3.02 o
   2  -5  15       62.83       53.05      4.18 o
   3  -5  15        0.72       -2.73      2.73 o
  -6  -4  15        9.83        5.72      4.90 o
  -5  -4  15        7.80        2.66      2.89 o
  -4  -4  15        1.47       -2.55      2.55 o
  -3  -4  15       79.71       67.62     11.03 o
  -2  -4  15        0.13       -0.55      1.86 o
  -1  -4  15       13.33       17.55      2.34 o
   0  -4  15        3.33        7.93      2.03 o
   1  -4  15      135.06      131.88      5.48 o
   2  -4  15       53.69       52.70      4.18 o
   3  -4  15        3.74        3.07      3.02 o
  -6  -3  15        3.25        3.57      3.31 o
  -5  -3  15       49.11       48.99      4.47 o
  -4  -3  15        1.21        0.67      2.73 o
  -3  -3  15       33.70       32.38      4.70 o
  -2  -3  15        4.43        5.87      2.01 o
  -1  -3  15       25.93       19.87      2.51 o
   0  -3  15       85.35       89.96      6.72 o
   1  -3  15       47.45       42.10      3.22 o
   2  -3  15      156.51      165.75      8.07 o
   3  -3  15      131.49      130.42      7.04 o
  -6  -2  15       19.60       24.30      3.89 o
  -5  -2  15       88.09       95.75      5.92 o
  -4  -2  15      128.40      124.20      7.15 o
  -3  -2  15       46.55       46.91      5.41 o
  -2  -2  15       34.52       35.07      2.81 o
  -1  -2  15      100.74      102.47      4.93 o
   0  -2  15       14.47       12.49      3.12 o
   1  -2  15        1.01        0.08      2.52 o
   2  -2  15        1.85        3.94      2.73 o
   3  -2  15       15.21       20.43      5.31 o
  -6  -1  15        8.01        3.27      4.49 o
  -5  -1  15        4.96       12.26      4.90 o
  -4  -1  15       12.59       12.26      4.90 o
  -3  -1  15        6.25        7.54      2.55 o
  -2  -1  15        8.49        9.71      3.68 o
  -1  -1  15        1.38        1.86      2.55 o
   0  -1  15       19.81       19.63      3.14 o
   1  -1  15       84.16       91.13      5.47 o
   2  -1  15      105.61      116.44      9.40 o
  -6   0  15        1.51        0.00      4.09 o
  -5   0  15       30.29       42.49      6.13 o
  -4   0  15       88.26       96.22      7.76 o
  -3   0  15      185.58      195.45     12.05 o
  -2   0  15       95.86       93.88      6.13 o
  -1   0  15       73.23       83.18      5.00 o
   0   0  15       20.88       26.04      5.72 o
   1   0  15        6.19        8.43      3.88 o
  -5   1  15        0.06        4.09      4.90 o
  -4   1  15        6.07        5.41      3.06 o
  -3   1  15        6.61       10.39      3.14 o
  -2   1  15       44.43       40.80      3.83 o
  -1   1  15       70.56       68.55      4.60 o
   0   1  15        4.30        6.50      3.14 o
   1   1  15        2.30       -2.04      4.49 o
  -5   2  15        1.60       -2.53      2.72 o
  -4   2  15       77.68       95.49      5.87 o
  -3   2  15        2.48        4.64      3.68 o
  -2   2  15       10.85       13.96      3.02 o
  -1   2  15       58.58       64.56      5.11 o
   0   2  15       30.09       29.42      6.13 o
  -4   3  15       24.34       28.68      5.52 o
  -3   3  15       35.28       29.84      3.92 o
  -2   3  15       52.24       54.31      7.76 o
   1 -12  16        0.09        3.68      5.72 o
  -1 -11  16       26.92       14.70      8.78 o
   0 -11  16       51.16       48.32     27.78 o
   1 -11  16       55.50       30.56     26.56 o
  -2 -10  16        0.15       -1.23      4.09 o
  -1 -10  16        0.31       -1.81      4.90 o
   0 -10  16       25.19       24.70      3.89 o
   1 -10  16       19.15       23.39      3.76 o
   2 -10  16        0.17        1.23      4.49 o
   3 -10  16       12.96        9.40      4.49 o
  -3  -9  16       10.30       15.29      3.60 o
  -2  -9  16       66.18       70.56      6.54 o
  -1  -9  16       59.16       69.85      5.05 o
   0  -9  16       86.97       98.89      5.92 o
   1  -9  16       15.31       18.76      3.60 o
   2  -9  16       42.61       47.73      8.17 o
   3  -9  16       23.91       15.93      4.90 o
  -3  -8  16       35.69       30.28      4.04 o
  -2  -8  16        0.20        0.78      3.14 o
  -1  -8  16        0.54        5.35      3.02 o
   0  -8  16       79.55       91.99      5.78 o
   1  -8  16       24.58       24.75      6.03 o
   2  -8  16       15.69       16.17      3.43 o
   3  -8  16       33.20       35.54      5.72 o
  -4  -7  16        9.88        7.53      3.31 o
  -3  -7  16       10.07        9.88      3.14 o
  -2  -7  16       88.82       79.72      5.34 o
  -1  -7  16       10.41       12.59      4.90 o
   0  -7  16       45.80       48.82      4.33 o
   1  -7  16       16.64       26.98      6.17 o
   2  -7  16       33.89       38.33      4.90 o
   3  -7  16       15.30       15.12      4.90 o
  -4  -6  16       21.31       18.65      3.88 o
  -3  -6  16        2.06        3.29      3.02 o
  -2  -6  16        2.94       -0.20      2.85 o
  -1  -6  16       22.40       20.46      3.31 o
   0  -6  16       25.56       23.95      3.31 o
   1  -6  16       32.94       32.71      6.36 o
   2  -6  16       98.85      108.92      6.34 o
  -5  -5  16      128.82      119.53     10.01 o
  -4  -5  16        0.67       -1.44      2.73 o
  -3  -5  16      203.26      179.78     16.96 o
  -2  -5  16        1.95       -1.18      2.85 o
  -1  -5  16       73.99       74.15      3.90 o
   0  -5  16        5.43        8.45      2.34 o
   1  -5  16        6.58        4.69      3.68 o
   2  -5  16       45.93       48.61      4.30 o
  -5  -4  16        0.24       -1.03      3.02 o
  -4  -4  16        0.64       -0.99      3.02 o
  -3  -4  16       88.66       83.55     12.67 o
  -2  -4  16        1.75        7.49      3.02 o
  -1  -4  16        0.25        0.26      2.01 o
   0  -4  16        0.36        3.11      2.19 o
   1  -4  16       26.96       35.06      3.14 o
   2  -4  16       93.06       94.78      5.63 o
  -5  -3  16        3.51        5.18      3.02 o
  -4  -3  16       77.09       63.64      6.54 o
  -3  -3  16       92.61       95.25     15.73 o
  -2  -3  16       42.40       49.18      3.29 o
  -1  -3  16       72.39       72.79      3.87 o
   0  -3  16        3.81        6.69      2.34 o
   1  -3  16        6.88       10.35      2.57 o
   2  -3  16        0.91       -1.05      3.27 o
  -5  -2  16        0.03       -0.82      4.09 o
  -4  -2  16        0.38        2.04      4.49 o
  -3  -2  16       16.80       12.05      2.39 o
  -2  -2  16       20.10       21.69      2.54 o
  -1  -2  16       99.12      111.67      4.94 o
   0  -2  16        7.57        8.68      2.49 o
   1  -2  16        0.34        1.85      2.34 o
  -5  -1  16        0.32        5.72      4.49 o
  -4  -1  16       12.08        8.99      5.31 o
  -3  -1  16       16.36       17.08      3.24 o
  -2  -1  16       20.04       22.06      3.43 o
  -1  -1  16       27.86       32.36      3.72 o
   0  -1  16        8.51       13.53      3.31 o
   1  -1  16        1.55       10.10      3.14 o
  -5   0  16        3.21        4.49      5.31 o
  -4   0  16        0.11        2.51      2.94 o
  -3   0  16       17.22       16.09      3.32 o
  -2   0  16       77.24       86.69      5.47 o
  -1   0  16      162.88      150.01      7.33 o
   0   0  16       37.13       48.87      7.56 o
   1   0  16       78.94       92.74      8.58 o
  -4   1  16        1.63       -0.82      3.68 o
  -3   1  16       20.21       24.55      3.70 o
  -2   1  16       10.90       13.93      3.24 o
  -1   1  16        8.51        9.22      3.24 o
   0 -10  17        6.90        3.68      5.72 o
   1 -10  17        0.30        4.09      4.90 o
  -1  -9  17       34.95       39.43      4.33 o
   0  -9  17       63.23       68.83      5.34 o
   1  -9  17        0.70        0.82      4.49 o
   2  -9  17       27.39       25.33      4.90 o
  -2  -8  17      124.05      135.03      7.49 o
  -1  -8  17       26.72       23.06      3.89 o
   0  -8  17        3.53        2.45      3.47 o
   1  -8  17        6.25        7.72      2.70 o
   2  -8  17        6.13       -0.82      3.68 o
  -3  -7  17        3.27        1.23      3.18 o
  -2  -7  17       17.88       18.55      3.88 o
  -1  -7  17       29.46       36.90      4.18 o
   0  -7  17        1.00       -0.97      5.31 o
   1  -7  17       27.64       25.97      3.12 o
   2  -7  17       39.61       41.26      5.72 o
  -3  -6  17       28.32       23.66      3.89 o
  -2  -6  17       58.68       60.21      6.74 o
  -1  -6  17       51.81       53.53      8.38 o
   0  -6  17       20.70       28.90      2.94 o
   1  -6  17        3.85        4.14      2.57 o
  -4  -5  17        1.11        0.00      4.49 o
  -3  -5  17       33.66       33.00      6.74 o
  -2  -5  17        5.17        0.93      2.94 o
  -1  -5  17       29.10       27.98      2.94 o
   0  -5  17       32.96       35.17      5.02 o
   1  -5  17        0.93        1.93      2.94 o
  -4  -4  17       24.45       33.53      7.97 o
  -3  -4  17       48.90       51.23      4.62 o
  -2  -4  17       13.59       17.54      3.60 o
  -1  -4  17        2.01        2.79      2.25 o
   0  -4  17       29.71       29.01      3.05 o
   1  -4  17        0.26       -0.82      2.34 o
  -4  -3  17       12.67       12.01      3.31 o
  -3  -3  17        9.84       16.57      3.60 o
  -2  -3  17       84.36       93.71      4.62 o
  -1  -3  17       52.40       62.79      3.76 o
   0  -3  17      104.54      120.95      6.64 o
   1  -3  17       26.53       35.39      6.74 o
  -3  -2  17       15.05       20.02      5.72 o
  -2  -2  17        2.08        4.06      2.73 o
  -1  -2  17        8.17        6.65      3.14 o
   0  -2  17        0.76        1.25      4.70 o
   1  -2  17       20.71       29.42      6.13 o
  -3  -1  17       23.00       35.14      5.31 o
  -2  -1  17       12.05       12.63      3.14 o
  -1  -1  17       57.94       68.52      5.18 o
  -3   0  17       12.02       13.89      4.09 o
  -2   0  17        6.06        5.72      4.09 o
   0  -8  18       29.64       18.39      6.13 o
   0  -7  18       10.44        7.35      5.72 o
   1  -7  18       48.00       47.35      4.51 o
  -2  -6  18       13.87       18.79      5.31 o
  -1  -6  18       79.63       85.99      5.92 o
   0  -6  18       33.57       40.34      4.22 o
   1  -6  18       12.15        6.95      5.72 o
  -3  -5  18        6.23        8.17      4.90 o
  -2  -5  18        0.86       -0.41      4.49 o
  -1  -5  18       15.87       21.01      4.01 o
   0  -5  18       21.71       31.33      3.92 o
  -3  -4  18        3.58        4.49      4.49 o
  -2  -4  18       30.90       33.50      6.13 o
  -1  -4  18       26.33       31.32      3.76 o
   0  -4  18       35.41       43.31      4.18 o
  -2  -3  18       21.19       25.74      4.90 o
  -1  -3  18        6.46        5.72      4.09 o
  -2  -2  18        8.70       12.67      4.49 o
 
